# Supplementary material for: 1,3-Bis[2-(2-oxo-1,3-oxazolidin-3-yl)eth­yl]-1H-benzimidazol-2(3H)-one
Source: Acta Crystallogr Sect E Struct Rep Online. 2011 Jan 12;67(Pt 2):o362–3. doi: 10.1107/S1600536810052141 (PMC3051530; doi:10.1107/S1600536810052141)
Supplement: Supplementary file 1 [file e-67-0o362-sup1.cif]

##############################################################################
###                                                                        ###
###        Electronic paper (Acta Crystallographica Section E)             ###
###                                                                        ###
##############################################################################
#                                                                            #
# This CIF contains the data in a paper accepted for publication in Acta     #
# Crystallographica Section E. It conforms to the requirements of Notes      #
# for Authors for Section E, and has been peer reviewed under the auspices   #
# of the IUCr Commission on Journals.                                        #
#                                                                            #
# Full details of the Crystallographic Information File format               #
# are given in the paper "The Crystallographic Information File (CIF):       #
# a New Standard Archive File for Crystallography" by S. R. Hall, F. H.      #
# Allen and I. D. Brown [Acta Cryst. (1991), A47, 655-685].                  #
#                                                                            #
# The current version of the core CIF dictionary is obtainable from          #
# ftp://ftp.iucr.org/pub/cif_core.dic. The current version number is 2.4.    #
#                                                                            #
# Software is freely available for graphical display of the structure(s) in  #
# this CIF.  For information consult the CIF home page http://www.iucr.org/  #
# cif/home.html                                                              #
#                                                                            #
# This file may be used for bona fide research purposes within the           #
# scientific community so long as proper attribution is given to the journal # 
# article from which it was obtained.                                        #
#                                                                            #
##############################################################################
                                             
data_I
_audit_creation_method     SHELXL-97
_chemical_name_systematic
;
1,3-Bis[2-(2-oxo-1,3-oxazolidin-3-yl)ethyl]-1<i>H</i>-benzimidazol-
2(3<i>H</i>)-one
;
_chemical_name_common     ?
_chemical_formula_moiety     'C17 H20 N4 O5'
_chemical_formula_sum     'C17 H20 N4 O5'
_chemical_formula_iupac     'C17 H20 N4 O5'
_chemical_formula_weight     360.37
_chemical_melting_point     ?
_symmetry_cell_setting     monoclinic
_symmetry_space_group_name_H-M     'P 21/c'
_symmetry_space_group_name_Hall     '-P 2ybc'
loop_
    _symmetry_equiv_pos_as_xyz
    'x, y, z'
    '-x, y+1/2, -z+1/2'
    '-x, -y, -z'
    'x, -y-1/2, z-1/2'
_cell_length_a     10.5331(10)
_cell_length_b     10.9647(10)
_cell_length_c     14.5541(14)
_cell_angle_alpha     90
_cell_angle_beta     103.258(5)
_cell_angle_gamma     90
_cell_volume     1636.1(3)
_cell_formula_units_Z     4
_cell_measurement_reflns_used     9916
_cell_measurement_theta_min     4.0
_cell_measurement_theta_max     68.1
_cell_measurement_temperature     90.0(5)
_exptl_crystal_description     'fragment'
_exptl_crystal_colour     'colourless'
_exptl_crystal_size_max     0.30
_exptl_crystal_size_mid     0.28
_exptl_crystal_size_min     0.18
_exptl_crystal_density_diffrn     1.463
_exptl_crystal_density_meas     ?
_exptl_crystal_density_method     'not measured'
_exptl_crystal_F_000     760
_exptl_absorpt_coefficient_mu     0.918
_exptl_absorpt_correction_type     multi-scan
_exptl_absorpt_process_details     '(SADABS; Bruker, 2005)'
_exptl_absorpt_correction_T_min     0.770
_exptl_absorpt_correction_T_max     0.852
_exptl_special_details
;
;
_diffrn_ambient_temperature     90.0(5)
_diffrn_radiation_type     CuK\a
_diffrn_radiation_wavelength     1.54178
_diffrn_radiation_source     'fine-focus sealed tube'
_diffrn_radiation_monochromator     graphite
_diffrn_measurement_device_type     'Bruker APEXII CCD'
_diffrn_measurement_method     '\f and \w'
_diffrn_detector_area_resol_mean     ?
_diffrn_reflns_number     15549
_diffrn_reflns_av_R_equivalents     0.024
_diffrn_reflns_av_sigmaI/netI     0.0188
_diffrn_reflns_theta_min     4.3
_diffrn_reflns_theta_max     68.2
_diffrn_reflns_theta_full     68.22
_diffrn_measured_fraction_theta_max     0.970
_diffrn_measured_fraction_theta_full     0.970
_diffrn_reflns_limit_h_min     -12
_diffrn_reflns_limit_h_max     9
_diffrn_reflns_limit_k_min     -12
_diffrn_reflns_limit_k_max     13
_diffrn_reflns_limit_l_min     -17
_diffrn_reflns_limit_l_max     17
_refine_special_details
;
Refinement of <i>F</i>^2^ against ALL reflections. The weighted <i>R</i>-factor
<i>wR</i> and goodness of fit <i>S</i> are based on <i>F</i>^2^, conventional
<i>R</i>-factors <i>R</i> are based on <i>F</i>, with <i>F</i> set to zero for
negative <i>F</i>^2^. The threshold expression of <i>F</i>^2^ >
\s(<i>F</i>^2^) is used only for calculating <i>R</i>-factors(gt) <i>etc</i>.
and is not relevant to the choice of reflections for refinement.
<i>R</i>-factors based on <i>F</i>^2^ are statistically about twice as large
as those based on <i>F</i>, and <i>R</i>- factors based on ALL data will be
even larger.
;
_reflns_number_total     2914
_reflns_number_gt     2842
_reflns_threshold_expression     I>2\s(I)
_refine_ls_structure_factor_coef     Fsqd
_refine_ls_matrix_type     full
_refine_ls_R_factor_all     0.0305
_refine_ls_R_factor_gt     0.0298
_refine_ls_wR_factor_gt     0.0736
_refine_ls_wR_factor_ref     0.0741
_refine_ls_goodness_of_fit_ref     1.052
_refine_ls_restrained_S_all     1.052
_refine_ls_number_reflns     2914
_refine_ls_number_parameters     235
_refine_ls_number_restraints     0
_refine_ls_hydrogen_treatment     constr
_refine_ls_weighting_scheme     calc
_refine_ls_weighting_details
         'calc w=1/[\s^2^(Fo^2^)+(0.0315P)^2^+0.8105P] where P=(Fo^2^+2Fc^2^)/3'
_atom_sites_solution_hydrogens     geom
_atom_sites_solution_primary     direct
_atom_sites_solution_secondary     difmap
_refine_ls_shift/su_max     0.000
_refine_ls_shift/su_mean     0.000
_refine_diff_density_max     0.234
_refine_diff_density_min     -0.193
_refine_ls_extinction_method     none
_refine_ls_extinction_coef     ?
loop_
    _atom_type_symbol
    _atom_type_description
    _atom_type_scat_dispersion_real
    _atom_type_scat_dispersion_imag
    _atom_type_scat_source
    'C' 'C' 0.0181 0.0091
                         'International Tables Vol C Tables 4.2.6.8 and 6.1.1.4'
    'H' 'H' 0.0000 0.0000
                         'International Tables Vol C Tables 4.2.6.8 and 6.1.1.4'
    'N' 'N' 0.0311 0.0180
                         'International Tables Vol C Tables 4.2.6.8 and 6.1.1.4'
    'O' 'O' 0.0492 0.0322
                         'International Tables Vol C Tables 4.2.6.8 and 6.1.1.4'
_computing_data_collection     'APEX2 (Bruker, 2005)'
_computing_cell_refinement     'SAINT (Bruker, 2005)'
_computing_data_reduction     'SAINT (Bruker, 2005)'
_computing_structure_solution     'SHELXS97 (Sheldrick, 2008)'
_computing_structure_refinement     'SHELXL97 (Sheldrick, 2008)'
_computing_molecular_graphics     'ORTEP-3 for Windows (Farrugia, 1997)'
_computing_publication_material     'WinGX (Farrugia, 1999)'
loop_
    _atom_site_type_symbol
    _atom_site_label
    _atom_site_fract_x
    _atom_site_fract_y
    _atom_site_fract_z
    _atom_site_U_iso_or_equiv
    _atom_site_adp_type
    _atom_site_calc_flag
    _atom_site_refinement_flags
    _atom_site_occupancy
    _atom_site_disorder_assembly
    _atom_site_disorder_group
    O O1 0.51156(8) 0.90454(8) 0.65034(6) 0.01864(19) Uani d . 1 . .
    O O2 0.81349(8) 0.63845(8) 0.39970(6) 0.0221(2) Uani d . 1 . .
    O O3 0.61653(8) 0.68768(8) 0.42496(6) 0.0209(2) Uani d . 1 . .
    O O4 0.22108(8) 0.77982(8) 0.47938(6) 0.01792(19) Uani d . 1 . .
    O O5 0.18927(8) 0.77876(8) 0.62760(6) 0.0217(2) Uani d . 1 . .
    N N1 0.71846(9) 0.83091(9) 0.64775(7) 0.0145(2) Uani d . 1 . .
    N N2 0.58627(9) 0.71116(9) 0.70549(7) 0.0143(2) Uani d . 1 . .
    N N3 0.79091(9) 0.81926(9) 0.46197(7) 0.0149(2) Uani d . 1 . .
    N N4 0.33456(9) 0.64839(9) 0.58183(7) 0.0158(2) Uani d . 1 . .
    C C1 0.59511(11) 0.82469(11) 0.66601(8) 0.0143(2) Uani d . 1 . .
    C C2 0.78498(11) 0.72200(10) 0.67384(8) 0.0142(2) Uani d . 1 . .
    C C3 0.70112(11) 0.64616(11) 0.71027(7) 0.0137(2) Uani d . 1 . .
    C C4 0.73829(11) 0.52998(11) 0.74338(8) 0.0157(2) Uani d . 1 . .
    H H4 0.6828 0.4800 0.7679 0.019 Uiso calc R 1 . .
    C C5 0.86290(11) 0.49150(11) 0.73819(8) 0.0174(3) Uani d . 1 . .
    H H5 0.8907 0.4137 0.7591 0.021 Uiso calc R 1 . .
    C C6 0.94645(11) 0.56687(11) 0.70237(8) 0.0176(3) Uani d . 1 . .
    H H6 1.0288 0.5384 0.7000 0.021 Uiso calc R 1 . .
    C C7 0.90915(11) 0.68422(11) 0.66999(8) 0.0162(2) Uani d . 1 . .
    H H7 0.9653 0.7350 0.6468 0.019 Uiso calc R 1 . .
    C C8 0.76194(11) 0.93510(10) 0.60123(8) 0.0159(2) Uani d . 1 . .
    H H8A 0.8558 0.9432 0.6227 0.019 Uiso calc R 1 . .
    H H8B 0.7223 1.0086 0.6190 0.019 Uiso calc R 1 . .
    C C9 0.72673(11) 0.92265(11) 0.49385(8) 0.0162(2) Uani d . 1 . .
    H H9A 0.6330 0.9132 0.4724 0.019 Uiso calc R 1 . .
    H H9B 0.7516 0.9966 0.4659 0.019 Uiso calc R 1 . .
    C C10 0.72954(11) 0.71504(11) 0.42958(8) 0.0160(2) Uani d . 1 . .
    C C11 0.94356(12) 0.69048(12) 0.42409(9) 0.0210(3) Uani d . 1 . .
    H H11A 0.9846 0.6861 0.3709 0.025 Uiso calc R 1 . .
    H H11B 0.9977 0.6475 0.4771 0.025 Uiso calc R 1 . .
    C C12 0.92429(11) 0.82316(11) 0.45003(8) 0.0170(3) Uani d . 1 . .
    H H12A 0.9852 0.8466 0.5080 0.020 Uiso calc R 1 . .
    H H12B 0.9329 0.8785 0.3998 0.020 Uiso calc R 1 . .
    C C13 0.47432(11) 0.67173(11) 0.74094(8) 0.0156(2) Uani d . 1 . .
    H H13A 0.4262 0.7430 0.7533 0.019 Uiso calc R 1 . .
    H H13B 0.5050 0.6290 0.8002 0.019 Uiso calc R 1 . .
    C C14 0.38313(11) 0.58849(11) 0.67225(8) 0.0169(2) Uani d . 1 . .
    H H14A 0.4293 0.5147 0.6628 0.020 Uiso calc R 1 . .
    H H14B 0.3102 0.5655 0.6989 0.020 Uiso calc R 1 . .
    C C15 0.24555(11) 0.73773(11) 0.57032(8) 0.0159(2) Uani d . 1 . .
    C C16 0.31809(12) 0.72690(11) 0.43458(9) 0.0198(3) Uani d . 1 . .
    H H16A 0.3889 0.7837 0.4355 0.024 Uiso calc R 1 . .
    H H16B 0.2794 0.7048 0.3697 0.024 Uiso calc R 1 . .
    C C17 0.36658(12) 0.61423(11) 0.49327(8) 0.0197(3) Uani d . 1 . .
    H H17A 0.3204 0.5413 0.4665 0.024 Uiso calc R 1 . .
    H H17B 0.4596 0.6023 0.5006 0.024 Uiso calc R 1 . .
loop_
    _atom_site_aniso_label
    _atom_site_aniso_U_11
    _atom_site_aniso_U_22
    _atom_site_aniso_U_33
    _atom_site_aniso_U_12
    _atom_site_aniso_U_13
    _atom_site_aniso_U_23
    O1 0.0189(4) 0.0159(4) 0.0217(4) 0.0033(3) 0.0056(3) 0.0003(3)
    O2 0.0169(4) 0.0205(5) 0.0288(5) -0.0003(3) 0.0049(3) -0.0081(4)
    O3 0.0160(4) 0.0201(5) 0.0261(5) -0.0024(3) 0.0038(3) -0.0008(4)
    O4 0.0165(4) 0.0186(4) 0.0190(4) 0.0030(3) 0.0048(3) 0.0007(3)
    O5 0.0178(4) 0.0263(5) 0.0222(4) 0.0031(4) 0.0069(3) -0.0052(4)
    N1 0.0156(5) 0.0134(5) 0.0151(5) 0.0001(4) 0.0047(4) 0.0010(4)
    N2 0.0135(5) 0.0143(5) 0.0155(5) 0.0002(4) 0.0044(4) 0.0001(4)
    N3 0.0145(5) 0.0147(5) 0.0159(5) -0.0007(4) 0.0042(4) -0.0003(4)
    N4 0.0161(5) 0.0158(5) 0.0155(5) 0.0018(4) 0.0037(4) -0.0017(4)
    C1 0.0158(6) 0.0145(6) 0.0123(5) -0.0005(5) 0.0025(4) -0.0022(4)
    C2 0.0164(6) 0.0143(6) 0.0108(5) -0.0001(5) 0.0010(4) -0.0011(4)
    C3 0.0139(5) 0.0159(6) 0.0111(5) -0.0006(4) 0.0020(4) -0.0023(4)
    C4 0.0184(6) 0.0160(6) 0.0125(5) -0.0018(5) 0.0031(4) 0.0001(4)
    C5 0.0211(6) 0.0153(6) 0.0148(5) 0.0034(5) 0.0019(4) 0.0014(4)
    C6 0.0157(6) 0.0212(6) 0.0158(5) 0.0038(5) 0.0033(4) -0.0002(5)
    C7 0.0163(6) 0.0188(6) 0.0141(5) -0.0013(5) 0.0047(4) 0.0001(4)
    C8 0.0181(6) 0.0118(6) 0.0183(6) -0.0016(5) 0.0054(4) -0.0003(4)
    C9 0.0179(6) 0.0133(6) 0.0175(6) 0.0020(5) 0.0042(4) 0.0017(4)
    C10 0.0177(6) 0.0163(6) 0.0136(5) 0.0017(5) 0.0024(4) 0.0017(4)
    C11 0.0149(6) 0.0240(7) 0.0241(6) 0.0000(5) 0.0049(5) -0.0046(5)
    C12 0.0146(6) 0.0201(6) 0.0169(6) -0.0007(5) 0.0046(4) 0.0016(5)
    C13 0.0147(6) 0.0172(6) 0.0159(5) -0.0010(5) 0.0057(4) -0.0003(5)
    C14 0.0166(6) 0.0161(6) 0.0179(6) -0.0008(5) 0.0038(4) 0.0012(5)
    C15 0.0121(5) 0.0165(6) 0.0183(6) -0.0028(5) 0.0020(4) -0.0030(5)
    C16 0.0215(6) 0.0197(6) 0.0206(6) 0.0029(5) 0.0097(5) 0.0006(5)
    C17 0.0246(6) 0.0175(6) 0.0197(6) 0.0033(5) 0.0106(5) -0.0001(5)
_geom_special_details
;
All e.s.d.'s (except the e.s.d. in the dihedral angle between two l.s. planes)
are estimated using the full covariance matrix. The cell e.s.d.'s are taken
into account individually in the estimation of e.s.d.'s in distances, angles
and torsion angles; correlations between e.s.d.'s in cell parameters are only
used when they are defined by crystal symmetry. An approximate (isotropic)
treatment of cell e.s.d.'s is used for estimating e.s.d.'s involving l.s.
planes.
;
loop_
    _geom_bond_atom_site_label_1
    _geom_bond_atom_site_label_2
    _geom_bond_site_symmetry_2
    _geom_bond_distance
    _geom_bond_publ_flag
    O1 C1 . 1.2252(14) ?
    O2 C10 . 1.3612(14) ?
    O2 C11 . 1.4510(15) ?
    O3 C10 . 1.2144(14) ?
    O4 C15 . 1.3692(14) ?
    O4 C16 . 1.4531(14) ?
    O5 C15 . 1.2147(14) ?
    N1 C1 . 1.3862(15) ?
    N1 C2 . 1.3926(15) ?
    N1 C8 . 1.4545(15) ?
    N2 C1 . 1.3831(15) ?
    N2 C3 . 1.3921(15) ?
    N2 C13 . 1.4570(14) ?
    N3 C10 . 1.3439(16) ?
    N3 C9 . 1.4496(15) ?
    N3 C12 . 1.4552(14) ?
    N4 C15 . 1.3396(15) ?
    N4 C17 . 1.4542(15) ?
    N4 C14 . 1.4546(15) ?
    C2 C7 . 1.3853(16) ?
    C2 C3 . 1.4027(16) ?
    C3 C4 . 1.3862(17) ?
    C4 C5 . 1.3971(17) ?
    C4 H4 . 0.9300 ?
    C5 C6 . 1.3927(17) ?
    C5 H5 . 0.9300 ?
    C6 C7 . 1.3955(17) ?
    C6 H6 . 0.9300 ?
    C7 H7 . 0.9300 ?
    C8 C9 . 1.5273(16) ?
    C8 H8A . 0.9700 ?
    C8 H8B . 0.9700 ?
    C9 H9A . 0.9700 ?
    C9 H9B . 0.9700 ?
    C11 C12 . 1.5282(17) ?
    C11 H11A . 0.9700 ?
    C11 H11B . 0.9700 ?
    C12 H12A . 0.9700 ?
    C12 H12B . 0.9700 ?
    C13 C14 . 1.5215(16) ?
    C13 H13A . 0.9700 ?
    C13 H13B . 0.9700 ?
    C14 H14A . 0.9700 ?
    C14 H14B . 0.9700 ?
    C16 C17 . 1.5220(17) ?
    C16 H16A . 0.9700 ?
    C16 H16B . 0.9700 ?
    C17 H17A . 0.9700 ?
    C17 H17B . 0.9700 ?
loop_
    _geom_angle_atom_site_label_1
    _geom_angle_atom_site_label_2
    _geom_angle_atom_site_label_3
    _geom_angle_site_symmetry_1
    _geom_angle_site_symmetry_3
    _geom_angle
    _geom_angle_publ_flag
    C10 O2 C11 . . 108.99(9) ?
    C15 O4 C16 . . 107.65(9) ?
    C1 N1 C2 . . 109.92(9) ?
    C1 N1 C8 . . 122.48(10) ?
    C2 N1 C8 . . 127.44(10) ?
    C1 N2 C3 . . 109.94(9) ?
    C1 N2 C13 . . 123.46(9) ?
    C3 N2 C13 . . 126.51(10) ?
    C10 N3 C9 . . 123.71(10) ?
    C10 N3 C12 . . 112.52(10) ?
    C9 N3 C12 . . 123.31(10) ?
    C15 N4 C17 . . 112.04(10) ?
    C15 N4 C14 . . 122.29(10) ?
    C17 N4 C14 . . 125.49(10) ?
    O1 C1 N2 . . 127.34(11) ?
    O1 C1 N1 . . 126.44(11) ?
    N2 C1 N1 . . 106.22(9) ?
    C7 C2 N1 . . 131.76(11) ?
    C7 C2 C3 . . 121.35(11) ?
    N1 C2 C3 . . 106.88(10) ?
    C4 C3 N2 . . 131.36(11) ?
    C4 C3 C2 . . 121.60(11) ?
    N2 C3 C2 . . 107.03(10) ?
    C3 C4 C5 . . 116.91(11) ?
    C3 C4 H4 . . 121.5 ?
    C5 C4 H4 . . 121.5 ?
    C6 C5 C4 . . 121.54(11) ?
    C6 C5 H5 . . 119.2 ?
    C4 C5 H5 . . 119.2 ?
    C5 C6 C7 . . 121.36(11) ?
    C5 C6 H6 . . 119.3 ?
    C7 C6 H6 . . 119.3 ?
    C2 C7 C6 . . 117.21(11) ?
    C2 C7 H7 . . 121.4 ?
    C6 C7 H7 . . 121.4 ?
    N1 C8 C9 . . 112.19(9) ?
    N1 C8 H8A . . 109.2 ?
    C9 C8 H8A . . 109.2 ?
    N1 C8 H8B . . 109.2 ?
    C9 C8 H8B . . 109.2 ?
    H8A C8 H8B . . 107.9 ?
    N3 C9 C8 . . 112.07(9) ?
    N3 C9 H9A . . 109.2 ?
    C8 C9 H9A . . 109.2 ?
    N3 C9 H9B . . 109.2 ?
    C8 C9 H9B . . 109.2 ?
    H9A C9 H9B . . 107.9 ?
    O3 C10 N3 . . 128.03(11) ?
    O3 C10 O2 . . 122.02(11) ?
    N3 C10 O2 . . 109.95(10) ?
    O2 C11 C12 . . 105.27(9) ?
    O2 C11 H11A . . 110.7 ?
    C12 C11 H11A . . 110.7 ?
    O2 C11 H11B . . 110.7 ?
    C12 C11 H11B . . 110.7 ?
    H11A C11 H11B . . 108.8 ?
    N3 C12 C11 . . 100.84(9) ?
    N3 C12 H12A . . 111.6 ?
    C11 C12 H12A . . 111.6 ?
    N3 C12 H12B . . 111.6 ?
    C11 C12 H12B . . 111.6 ?
    H12A C12 H12B . . 109.4 ?
    N2 C13 C14 . . 112.67(9) ?
    N2 C13 H13A . . 109.1 ?
    C14 C13 H13A . . 109.1 ?
    N2 C13 H13B . . 109.1 ?
    C14 C13 H13B . . 109.1 ?
    H13A C13 H13B . . 107.8 ?
    N4 C14 C13 . . 111.20(10) ?
    N4 C14 H14A . . 109.4 ?
    C13 C14 H14A . . 109.4 ?
    N4 C14 H14B . . 109.4 ?
    C13 C14 H14B . . 109.4 ?
    H14A C14 H14B . . 108.0 ?
    O5 C15 N4 . . 128.51(11) ?
    O5 C15 O4 . . 121.68(11) ?
    N4 C15 O4 . . 109.79(10) ?
    O4 C16 C17 . . 104.61(9) ?
    O4 C16 H16A . . 110.8 ?
    C17 C16 H16A . . 110.8 ?
    O4 C16 H16B . . 110.8 ?
    C17 C16 H16B . . 110.8 ?
    H16A C16 H16B . . 108.9 ?
    N4 C17 C16 . . 99.92(9) ?
    N4 C17 H17A . . 111.8 ?
    C16 C17 H17A . . 111.8 ?
    N4 C17 H17B . . 111.8 ?
    C16 C17 H17B . . 111.8 ?
    H17A C17 H17B . . 109.5 ?
data_global
_journal_date_recd_electronic     2010-12-03
_journal_date_accepted     2010-12-12
_journal_name_full     'Acta Crystallographica, Section E'
_journal_year     2011
_journal_volume     67
_journal_issue      2
_journal_page_first     o362
_journal_page_last     o363
_journal_paper_category     QO
_journal_coeditor_code     FJ2373
_publ_contact_author
;
Essassi, El Mokhtar
Laboratoire de Chimie Organique H\'et\'erocyclique, P\^ole de comp\'etences,
Pharmacochimie, Av Ibn Battouta, BP. 1014, Facult\'e des Sciences,
Universit\'e Mohammed V-Agdal, Rabat, Morocco
;
_publ_contact_author_email     'emessassi@yahoo.fr'
_publ_contact_author_fax     '212 537 77 54 40'
_publ_section_title
;\
1,3-Bis[2-(2-oxo-1,3-oxazolidin-3-yl)ethyl]-1<i>H</i>-benzimidazol-2(3<i>H</i>)\
-one
;
loop_
    _publ_author_name
    _publ_author_address
    'Ouzidan, Younes'
;
Laboratoire de Chimie Organique Appliqu\'ee
Universit\'e Sidi Mohamed Ben Abdallah
Facult\'e des Sciences et Techniques
Route d'Immouzzer
BP 2202  F\`es
Morocco
;
    'Kandri Rodi, Youssef'
;
Laboratoire de Chimie Organique Appliqu\'ee
Universit\'e Sidi Mohamed Ben Abdallah
Facult\'e des Sciences et Techniques
Route d'Immouzzer
BP 2202  F\`es
Morocco
;
    'Fronczek, Frank R.'
;
Department of Chemistry, Louisiana State University, Baton Rouge,
LA 70803
USA
;
    'Venkatraman, Ramaiyer'
;
Department of Chemistry and Biochemistry
Jackson State University
Jackson
MS 39217
USA
;
    'El Ammari, Lahcen'
;
Laboratoire de Chimie du Solide Appliqu\'ee,
Facult\'e des Sciences, Universit\'e Mohammed V-Agdal
Avenue Ibn Battouta, BP 1014, Rabat, Morocco
;
    'Essassi, El Mokhtar'
;
INANOTECH (Institute of Nanomaterials and Nanotechnology), MASCiR,
Avenue de l'Arm\'ee Royale, Rabat, Morocco
;
