# Supplementary material for: 1,3-Bis[2-(2-oxo-1,3-oxazolidin-3-yl)eth­yl]-1H-benzimidazol-2(3H)-one
Source: Acta Crystallogr Sect E Struct Rep Online. 2011 Jan 12;67(Pt 2):o362–3. doi: 10.1107/S1600536810052141 (PMC3051530; doi:10.1107/S1600536810052141)
Supplement: Supplementary file 2 [file e-67-0o362-Isup2.hkl]

# 
# h,k,l, Fc-squared, Fo-squared, sigma(Fo-squared) and status flag 
# 
data_I
_shelx_title '    YO1 in space group P 21/c' 
_shelx_refln_list_code          4 
_shelx_F_calc_maximum      209.13 
_exptl_crystal_F_000       760.00 
_reflns_d_resolution_high  0.8302 
 
loop_ 
 _symmetry_equiv_pos_as_xyz 
 'x, y, z' 
 '-x, y+1/2, -z+1/2' 
 '-x, -y, -z' 
 'x, -y-1/2, z-1/2' 
 
_cell_length_a    10.5331 
_cell_length_b    10.9647 
_cell_length_c    14.5541 
_cell_angle_alpha  90.000 
_cell_angle_beta  103.258 
_cell_angle_gamma  90.000 
 
_shelx_F_squared_multiplier     1.000 
 
loop_ 
 _refln_index_h 
 _refln_index_k 
 _refln_index_l 
 _refln_F_squared_calc 
 _refln_F_squared_meas 
 _refln_F_squared_sigma 
 _refln_observed_status 
   1   0   0     2685.19     2742.83     55.55 o 
   2   0   0    20066.68    20188.61    407.07 o 
   3   0   0      205.92      148.65      3.81 o 
   4   0   0     2998.50     3080.61     51.18 o 
   5   0   0      550.91      572.82      8.84 o 
   6   0   0     1302.29     1473.89     19.09 o 
   7   0   0     2081.64     2164.10     45.17 o 
   8   0   0        0.02        1.49      0.39 o 
   9   0   0     1070.90     1044.74     11.18 o 
  10   0   0      474.23      416.02      5.37 o 
  11   0   0       44.68       45.87      1.71 o 
  12   0   0       22.56       20.94      1.58 o 
   1   1   0     5942.90     6230.25     92.48 o 
   2   1   0     1115.64      965.42     14.11 o 
   3   1   0     2530.98     2515.05     36.25 o 
   4   1   0      486.04      483.76      5.68 o 
   5   1   0     3388.81     3686.05     36.58 o 
   6   1   0       62.67       82.15      1.19 o 
   7   1   0      789.87      819.81      9.91 o 
   8   1   0     1520.19     1516.59     10.68 o 
   9   1   0      883.64      837.90      6.40 o 
  10   1   0      514.90      502.97      4.22 o 
  11   1   0       92.06       84.93      1.66 o 
  12   1   0        1.62        0.52      0.55 o 
   0   2   0    30634.80    30028.66   1123.15 o 
   1   2   0      128.54      127.08      2.04 o 
   2   2   0     2902.29     2916.39     36.96 o 
   3   2   0       15.64       22.23      0.68 o 
   4   2   0      116.98      106.29      2.07 o 
   5   2   0     2826.66     2994.15     27.83 o 
   6   2   0      535.91      559.69      5.40 o 
   7   2   0      879.44      932.70     10.18 o 
   8   2   0      954.48      884.99      6.70 o 
   9   2   0       76.46       81.90      1.15 o 
  10   2   0      858.69      795.50      6.95 o 
  11   2   0        8.31       13.05      0.57 o 
   1   3   0     2709.72     2668.33     71.49 o 
   2   3   0     3164.72     3120.78     39.79 o 
   3   3   0     8040.94     7878.12     85.24 o 
   4   3   0      169.35      153.42      2.55 o 
   5   3   0     1389.78     1431.64     16.18 o 
   6   3   0      121.26      148.53      2.57 o 
   7   3   0      626.44      621.18      6.97 o 
   8   3   0      102.36      107.00      1.45 o 
   9   3   0       30.43       30.94      1.19 o 
  10   3   0        0.00        0.62      0.36 o 
  11   3   0       36.00       29.83      0.90 o 
   0   4   0        2.95        8.80      2.36 o 
   1   4   0     1709.66     1670.44     26.19 o 
   2   4   0     3320.15     3216.66     39.21 o 
   3   4   0      510.97      548.90      8.26 o 
   4   4   0      385.20      339.83      5.35 o 
   5   4   0      638.64      685.24      7.08 o 
   6   4   0     1324.79     1369.83     19.26 o 
   7   4   0      255.91      242.66      3.20 o 
   8   4   0       12.20       12.81      0.45 o 
   9   4   0      384.83      378.00      4.46 o 
  10   4   0      157.00      150.56      2.98 o 
  11   4   0      224.76      227.86     13.25 o 
   1   5   0     2601.36     2575.35     43.99 o 
   2   5   0      523.29      545.43      7.97 o 
   3   5   0       21.16       34.90      1.00 o 
   4   5   0      237.48      209.13      3.67 o 
   5   5   0      139.84      135.37      2.15 o 
   6   5   0      189.09      187.84      2.63 o 
   7   5   0       22.48       26.10      0.88 o 
   8   5   0       54.94       51.16      1.21 o 
   9   5   0     1212.65     1180.54     14.59 o 
  10   5   0       16.37       15.62      1.03 o 
  11   5   0      231.60      248.09      8.14 o 
   0   6   0      570.23      652.38     24.40 o 
   1   6   0      221.18      209.89      4.50 o 
   2   6   0       66.94       59.34      1.47 o 
   3   6   0      132.08      126.40      2.78 o 
   4   6   0      945.75      993.98     17.36 o 
   5   6   0      147.99      149.68      2.86 o 
   6   6   0        0.75        2.23      0.82 o 
   7   6   0      161.85      151.19      4.31 o 
   8   6   0      309.13      295.99      4.96 o 
   9   6   0        6.02        7.21      0.76 o 
  10   6   0      136.63      148.30      3.52 o 
   1   7   0     4456.07     4739.78     68.46 o 
   2   7   0      116.68      106.50      2.32 o 
   3   7   0      100.62       87.53      2.95 o 
   4   7   0      200.21      200.40      7.87 o 
   5   7   0      211.52      197.33      5.15 o 
   6   7   0     1034.35     1034.85     17.05 o 
   7   7   0     1118.22     1068.69     23.31 o 
   8   7   0       63.17       55.13      1.74 o 
   9   7   0      199.01      190.90      6.82 o 
  10   7   0       99.03      110.80      2.65 o 
   0   8   0     1449.40     1351.29     29.63 o 
   1   8   0       12.35       13.39      0.99 o 
   2   8   0      354.85      345.61      7.12 o 
   3   8   0      165.96      158.28      2.78 o 
   4   8   0       22.18       20.24      1.25 o 
   5   8   0        1.72        1.43      0.74 o 
   6   8   0     1500.64     1500.18     24.44 o 
   7   8   0      143.00      147.31      5.24 o 
   8   8   0        6.94        6.80      1.04 o 
   9   8   0      309.34      318.98      9.20 o 
   1   9   0      626.46      663.89      9.22 o 
   2   9   0       31.63       36.93      1.00 o 
   3   9   0      413.51      399.44      5.78 o 
   4   9   0      174.71      175.82      3.96 o 
   5   9   0      212.93      202.34      4.48 o 
   6   9   0       59.20       65.08      1.63 o 
   7   9   0       85.18       89.72      2.96 o 
   8   9   0       21.62       18.84      1.58 o 
   0  10   0      274.01      264.20     12.07 o 
   1  10   0       95.59       99.98      2.08 o 
   2  10   0      510.77      480.87      6.46 o 
   3  10   0      124.24      126.10      6.94 o 
   4  10   0      230.86      249.54      6.31 o 
   5  10   0       79.20       78.07      2.76 o 
   6  10   0       76.16       70.47      3.66 o 
   7  10   0       58.63       58.67      2.88 o 
   1  11   0       97.24       97.03      3.42 o 
   2  11   0       92.66       88.05      2.45 o 
   3  11   0       59.12       49.07      2.75 o 
   4  11   0       30.51       37.70      2.62 o 
   5  11   0        2.15        6.02      1.30 o 
   6  11   0        8.10        9.19      0.92 o 
   0  12   0      179.30      196.17      7.08 o 
   1  12   0       19.98       22.52      1.49 o 
   2  12   0       98.41      102.72      4.72 o 
   3  12   0        0.03        1.30      0.55 o 
   4  12   0        2.37        1.84      0.63 o 
   1  13   0        0.48        0.52      0.78 o 
   2  13   0        0.92        1.84      0.78 o 
 -12   1   1       52.99       58.16      3.79 o 
 -11   1   1      198.07      194.85      2.58 o 
 -10   1   1      179.67      164.42      2.04 o 
  -9   1   1       21.42       26.52      0.59 o 
  -8   1   1      319.86      309.40      2.77 o 
  -7   1   1        0.11        0.43      0.33 o 
  -6   1   1     1032.92     1094.31      9.25 o 
  -5   1   1      211.13      220.42      3.27 o 
  -4   1   1     8388.25     8818.33    102.24 o 
  -3   1   1     1940.12     1921.75     33.14 o 
  -2   1   1     1331.39     1400.25     23.58 o 
  -1   1   1      349.28      325.47     18.10 o 
   0   1   1       26.15       25.08      1.18 o 
   1   1   1        1.10        8.96      0.63 o 
   2   1   1     6562.43     6458.00    182.74 o 
   3   1   1     1404.65     1431.82     30.31 o 
   4   1   1      615.17      624.83      8.45 o 
   5   1   1      405.60      412.60      5.09 o 
   6   1   1       51.83       52.36      0.96 o 
   7   1   1       66.03       78.69      1.68 o 
   8   1   1        0.35        2.45      0.41 o 
   9   1   1       33.81       35.52      0.76 o 
  10   1   1       24.04       25.34      0.67 o 
  11   1   1       38.40       38.17      1.09 o 
  12   1   1        1.68        1.84      0.55 o 
 -12   2   1        1.09        1.30      0.78 o 
 -11   2   1        2.96        9.30      0.53 o 
 -10   2   1       25.23       27.57      0.82 o 
  -9   2   1        1.78        7.02      0.42 o 
  -8   2   1        9.98       11.39      0.47 o 
  -7   2   1        0.58        1.75      0.45 o 
  -6   2   1       10.35        7.44      0.39 o 
  -5   2   1      338.09      383.28      4.72 o 
  -4   2   1     2042.12     2032.68     22.34 o 
  -3   2   1     1992.94     2073.54     28.69 o 
  -2   2   1     5981.76     5879.35     78.51 o 
  -1   2   1     1934.11     1710.61     50.03 o 
   0   2   1      443.87      392.80     33.48 o 
   1   2   1     2401.42     2255.12     39.51 o 
   2   2   1     1619.98     1642.17     44.24 o 
   3   2   1      773.15      708.16     12.27 o 
   4   2   1      351.59      354.22      5.58 o 
   5   2   1      157.34      166.53      2.64 o 
   6   2   1      853.28      896.92      9.15 o 
   7   2   1      145.04      166.00      2.31 o 
   8   2   1      407.90      425.70      3.56 o 
   9   2   1      507.39      505.32      5.14 o 
  10   2   1       10.11       11.82      0.52 o 
  11   2   1       32.80       36.28      1.04 o 
 -11   3   1       23.38       27.58      1.15 o 
 -10   3   1      624.79      579.93      6.45 o 
  -9   3   1      423.00      421.34      4.19 o 
  -8   3   1      472.65      454.02      4.43 o 
  -7   3   1        3.68        5.09      0.66 o 
  -6   3   1       11.60       21.83      0.75 o 
  -5   3   1       22.98       29.53      0.64 o 
  -4   3   1     1020.33     1037.89     12.64 o 
  -3   3   1     2479.89     2344.25     23.77 o 
  -2   3   1      749.70      689.63      8.01 o 
  -1   3   1       87.03       68.69      2.54 o 
   0   3   1     1853.03     1627.94     44.30 o 
   1   3   1     3301.90     3254.96     63.92 o 
   2   3   1      257.63      278.40      4.96 o 
   3   3   1     1753.38     1737.66     22.32 o 
   4   3   1      590.95      602.07     10.40 o 
   5   3   1        6.80        5.12      0.56 o 
   6   3   1      380.81      405.34      5.26 o 
   7   3   1        3.45        3.62      0.37 o 
   8   3   1       48.07       55.32      1.03 o 
   9   3   1     1170.05     1140.48     14.84 o 
  10   3   1       11.42       10.51      0.49 o 
  11   3   1       22.83       18.84      0.83 o 
 -11   4   1        0.62        1.04      0.43 o 
 -10   4   1       47.52       51.81      1.51 o 
  -9   4   1     1885.05     1863.37     19.19 o 
  -8   4   1      111.99      128.10      1.50 o 
  -7   4   1     1018.14     1001.14     13.13 o 
  -6   4   1      702.61      682.80     10.52 o 
  -5   4   1      180.49      136.11      2.68 o 
  -4   4   1      122.28      122.69      2.39 o 
  -3   4   1     2485.94     2496.28     29.05 o 
  -2   4   1      220.53      219.63      3.47 o 
  -1   4   1     1046.50      961.96     15.31 o 
   0   4   1        8.72        6.81      0.74 o 
   1   4   1     4245.37     4282.01     66.17 o 
   2   4   1      896.97      872.36     11.56 o 
   3   4   1     2120.84     2199.74     31.37 o 
   4   4   1     1016.53      972.92     11.29 o 
   5   4   1     1093.57     1075.15     10.86 o 
   6   4   1      111.52       99.43      1.50 o 
   7   4   1       11.15       14.23      0.52 o 
   8   4   1        5.38        6.01      0.44 o 
   9   4   1      291.96      270.68      3.46 o 
  10   4   1      353.58      347.31      7.16 o 
  11   4   1      253.29      247.61      8.14 o 
 -11   5   1       41.07       41.06      1.51 o 
 -10   5   1      196.87      182.94      3.31 o 
  -9   5   1       29.63       35.43      1.04 o 
  -8   5   1      681.73      694.05      7.79 o 
  -7   5   1      407.71      401.53      4.89 o 
  -6   5   1      120.83      123.01      2.07 o 
  -5   5   1      559.49      539.98      8.46 o 
  -4   5   1     1378.37     1436.77     30.14 o 
  -3   5   1      513.81      497.50      7.56 o 
  -2   5   1       17.02       16.89      0.77 o 
  -1   5   1     2873.03     3050.06     51.94 o 
   0   5   1       43.97       42.72      1.43 o 
   1   5   1      271.90      290.63      5.66 o 
   2   5   1     2051.77     2033.62     27.68 o 
   3   5   1      497.87      440.27      7.62 o 
   4   5   1      256.79      290.32      4.28 o 
   5   5   1     2110.89     2065.96     20.40 o 
   6   5   1       24.80       31.99      0.90 o 
   7   5   1      157.88      155.09      2.14 o 
   8   5   1       11.11       10.99      0.56 o 
   9   5   1      462.20      450.65      7.17 o 
  10   5   1        0.14        0.52      0.47 o 
  11   5   1        6.72       10.47      1.30 o 
 -10   6   1       17.68       18.01      0.93 o 
  -9   6   1       94.32      102.82      3.24 o 
  -8   6   1        7.41       10.59      0.75 o 
  -7   6   1      280.30      272.24      4.17 o 
  -6   6   1       20.25       24.01      0.85 o 
  -5   6   1      107.29      107.89      4.09 o 
  -4   6   1      174.44      183.08      4.92 o 
  -3   6   1        0.44        3.24      0.48 o 
  -2   6   1        1.16        4.18      0.58 o 
  -1   6   1      551.13      578.08     12.71 o 
   0   6   1      165.57      195.32      3.67 o 
   1   6   1      391.53      343.64      6.73 o 
   2   6   1      952.20     1000.13     16.27 o 
   3   6   1     1481.54     1554.12     25.88 o 
   4   6   1      157.28      153.27      3.05 o 
   5   6   1       45.74       50.45      1.29 o 
   6   6   1     1318.57     1282.88     14.79 o 
   7   6   1        0.38        0.39      0.46 o 
   8   6   1       22.35       23.08      1.13 o 
   9   6   1       16.49       21.59      1.14 o 
  10   6   1       39.03       42.34      1.51 o 
 -10   7   1       43.94       43.51      1.44 o 
  -9   7   1      103.37      100.81      5.11 o 
  -8   7   1       77.38       65.79      1.93 o 
  -7   7   1       16.94       17.28      1.58 o 
  -6   7   1     1332.55     1302.58     18.00 o 
  -5   7   1      298.50      314.32      5.19 o 
  -4   7   1       26.42       31.94      2.62 o 
  -3   7   1      361.24      322.88      7.89 o 
  -2   7   1      416.89      401.79      6.77 o 
  -1   7   1      108.39      113.88      2.59 o 
   0   7   1      470.87      486.90      8.13 o 
   1   7   1       34.22       40.62      1.61 o 
   2   7   1     1058.09      957.07     23.33 o 
   3   7   1     1178.56     1137.28     31.18 o 
   4   7   1      543.66      545.59     12.64 o 
   5   7   1      127.59      130.33      3.02 o 
   6   7   1        1.01        2.44      0.53 o 
   7   7   1      981.58      975.00     19.35 o 
   8   7   1        2.52        6.14      0.67 o 
   9   7   1      963.04      986.09     19.86 o 
  -9   8   1       76.14       62.35      2.62 o 
  -8   8   1       14.72       15.38      2.62 o 
  -7   8   1       39.41       42.41      2.36 o 
  -6   8   1       44.21       39.76      1.44 o 
  -5   8   1     1881.44     1832.75     25.56 o 
  -4   8   1      949.11      961.31     15.93 o 
  -3   8   1       13.24       10.30      0.72 o 
  -2   8   1       92.02       89.30      2.35 o 
  -1   8   1      517.97      499.88      8.51 o 
   0   8   1       41.49       42.29      2.27 o 
   1   8   1      158.13      159.30      3.40 o 
   2   8   1      163.41      152.41      3.78 o 
   3   8   1      158.45      147.78      2.66 o 
   4   8   1      218.52      229.17     11.81 o 
   5   8   1      552.64      538.76      9.92 o 
   6   8   1      918.02      898.99     24.03 o 
   7   8   1       54.25       59.44      2.88 o 
   8   8   1       39.53       33.21      1.57 o 
   9   8   1      110.98      118.47      3.93 o 
  -8   9   1        3.97        1.04      0.78 o 
  -7   9   1       64.45       64.03      2.39 o 
  -6   9   1      218.67      195.58      5.00 o 
  -5   9   1        0.62        1.17      0.52 o 
  -4   9   1      605.96      578.01      8.83 o 
  -3   9   1      199.38      200.38      3.09 o 
  -2   9   1       65.79       75.41      1.45 o 
  -1   9   1      745.17      731.81      9.70 o 
   0   9   1      374.03      378.73      4.24 o 
   1   9   1      310.67      303.44      3.86 o 
   2   9   1      625.55      568.29      9.52 o 
   3   9   1      199.06      189.30      3.57 o 
   4   9   1      264.34      295.08      6.64 o 
   5   9   1       83.98       90.10      2.85 o 
   6   9   1      310.27      311.76      7.10 o 
   7   9   1      101.69       96.82      3.15 o 
   8   9   1       81.44       64.97      2.62 o 
  -7  10   1       49.83       54.66      1.94 o 
  -6  10   1      167.35      165.72      6.29 o 
  -5  10   1      762.69      751.56     18.73 o 
  -4  10   1       95.17      105.16      3.80 o 
  -3  10   1      277.42      258.39      4.48 o 
  -2  10   1        3.13        5.82      0.59 o 
  -1  10   1      237.42      227.17      3.14 o 
   0  10   1       15.56       18.01      1.09 o 
   1  10   1     1984.56     1833.23     29.21 o 
   2  10   1      740.01      759.45     11.21 o 
   3  10   1     1267.66     1269.53     20.78 o 
   4  10   1      987.33      992.96     20.20 o 
   5  10   1      106.20       93.97      2.52 o 
   6  10   1      514.12      498.27     10.80 o 
  -6  11   1        0.15        2.36      0.78 o 
  -5  11   1      415.90      423.20     12.88 o 
  -4  11   1      418.16      375.20     28.67 o 
  -3  11   1        2.88        6.08      1.00 o 
  -2  11   1       82.41       82.01      2.30 o 
  -1  11   1      269.54      277.18     11.94 o 
   0  11   1      447.94      480.65     10.79 o 
   1  11   1       30.71       30.31      1.38 o 
   2  11   1     1558.84     1515.37     37.30 o 
   3  11   1       16.22       16.05      1.37 o 
   4  11   1       68.98       70.72      3.40 o 
   5  11   1       19.04       20.94      1.84 o 
   6  11   1       39.99       59.18      2.88 o 
  -5  12   1        1.94        3.14      0.78 o 
  -4  12   1      430.05      428.67     27.50 o 
  -3  12   1       16.81       16.85      1.19 o 
  -2  12   1      364.49      394.82     12.61 o 
  -1  12   1        8.14        9.29      1.11 o 
   0  12   1       72.29       73.56      4.19 o 
   1  12   1      103.27       99.38      3.05 o 
   2  12   1       19.00       16.50      1.84 o 
   3  12   1      115.52      120.90      7.87 o 
   4  12   1      282.84      285.30     16.69 o 
  -2  13   1       47.22       49.76      2.62 o 
  -1  13   1        0.07        1.04      0.78 o 
   0  13   1       22.78       32.24      1.29 o 
   1  13   1        0.27        0.26      0.78 o 
 -12   0   2      234.47      248.86      7.62 o 
 -11   0   2       30.62       30.23      1.45 o 
 -10   0   2     1057.88     1039.56     18.60 o 
  -9   0   2      234.74      234.12      3.46 o 
  -8   0   2       12.07       10.11      0.77 o 
  -7   0   2      666.58      683.80     10.56 o 
  -6   0   2     3158.00     3593.04     45.09 o 
  -5   0   2        3.27        1.55      0.49 o 
  -4   0   2      105.43      135.04      3.02 o 
  -3   0   2     2638.10     2821.31     83.61 o 
  -2   0   2     6159.04     6280.59    184.61 o 
  -1   0   2     2975.96     2775.45     73.75 o 
   0   0   2      788.91      578.36     22.55 o 
   1   0   2       79.22       37.53      2.10 o 
   2   0   2    13566.16    13605.83    513.49 o 
   4   0   2     1528.84     1521.01     30.03 o 
   5   0   2     4911.71     5180.96     63.06 o 
   6   0   2     2604.62     2719.09     37.26 o 
   7   0   2     3118.80     3234.41     51.64 o 
   8   0   2        6.10       10.66      0.56 o 
   9   0   2      178.51      190.50      2.65 o 
  10   0   2      156.80      137.59      2.21 o 
  11   0   2      261.21      249.53      5.66 o 
 -12   1   2      266.43      278.90      8.41 o 
 -11   1   2        0.21        0.48      0.31 o 
 -10   1   2      389.42      367.14      4.60 o 
  -9   1   2      259.13      246.68      2.17 o 
  -8   1   2      105.18      111.70      1.32 o 
  -7   1   2      153.33      202.67      2.77 o 
  -6   1   2       20.89       24.43      0.56 o 
  -5   1   2       10.31       13.94      0.65 o 
  -4   1   2      142.47      129.91      1.85 o 
  -3   1   2        0.00        3.57      0.55 o 
  -2   1   2      702.81      656.42     12.28 o 
  -1   1   2     7648.09     7029.09    185.93 o 
   0   1   2     4287.48     4256.21    206.85 o 
   1   1   2       62.13       68.98      3.41 o 
   2   1   2     2919.02     2949.00     79.09 o 
   3   1   2     1639.17     1488.89     46.45 o 
   4   1   2      366.58      380.95      5.82 o 
   5   1   2       49.20       65.83      1.16 o 
   6   1   2       23.43       37.63      0.70 o 
   7   1   2        6.11        6.52      0.56 o 
   8   1   2        2.16        4.48      0.40 o 
   9   1   2       10.36       14.76      0.55 o 
  10   1   2     1333.51     1336.79     10.99 o 
  11   1   2      115.55      111.15      2.42 o 
 -12   2   2        7.83        9.42      1.30 o 
 -11   2   2      321.58      326.20      3.88 o 
 -10   2   2      941.38      920.52      8.61 o 
  -9   2   2      258.35      250.09      2.64 o 
  -8   2   2       14.27       14.02      0.48 o 
  -7   2   2      124.18      145.60      2.20 o 
  -6   2   2      356.56      365.88      3.83 o 
  -5   2   2      103.06       92.21      1.59 o 
  -4   2   2        3.56        1.84      0.34 o 
  -3   2   2      201.36      171.33      3.56 o 
  -2   2   2        5.41        7.59      0.54 o 
  -1   2   2     7221.40     7573.45    217.92 o 
   0   2   2     7563.91     7394.39    211.46 o 
   1   2   2      432.15      390.47      9.22 o 
   2   2   2     7652.30     7503.57    208.62 o 
   3   2   2      573.22      479.57      8.28 o 
   4   2   2      470.66      410.20      7.29 o 
   5   2   2       46.46       58.85      1.19 o 
   6   2   2      468.09      457.23      4.99 o 
   7   2   2      665.71      680.05      5.84 o 
   8   2   2      121.03      119.35      1.44 o 
   9   2   2      253.98      261.96      2.87 o 
  10   2   2        3.20        3.62      0.39 o 
  11   2   2        0.91        1.28      0.60 o 
 -12   3   2       55.83       61.81      2.88 o 
 -11   3   2      142.21      141.01      2.68 o 
 -10   3   2      143.13      144.06      2.38 o 
  -9   3   2      419.31      418.57      4.73 o 
  -8   3   2      267.56      260.77      2.66 o 
  -7   3   2      706.60      747.03      8.98 o 
  -6   3   2       54.12       52.50      1.22 o 
  -5   3   2     1066.11     1190.90     11.64 o 
  -4   3   2      287.33      303.27      3.75 o 
  -3   3   2       66.82       79.81      1.09 o 
  -2   3   2     1003.66      964.15     12.02 o 
  -1   3   2        0.59        1.56      0.34 o 
   0   3   2     1698.09     1610.50     26.06 o 
   1   3   2     6391.37     6503.76     97.26 o 
   2   3   2      590.61      582.50      8.12 o 
   3   3   2     4322.00     4165.84     58.84 o 
   4   3   2     1316.32     1360.16     16.90 o 
   5   3   2     1658.48     1777.83     19.96 o 
   6   3   2        3.07        7.87      0.56 o 
   7   3   2       58.12       65.60      0.86 o 
   8   3   2      414.42      408.04      3.67 o 
   9   3   2        8.85       15.74      0.59 o 
  10   3   2      482.97      501.81      5.22 o 
  11   3   2      194.02      184.86      3.00 o 
 -11   4   2       43.18       40.17      1.30 o 
 -10   4   2       11.42       16.12      0.98 o 
  -9   4   2       89.34       75.83      1.33 o 
  -8   4   2       77.99       76.04      1.22 o 
  -7   4   2      253.64      245.39      3.08 o 
  -6   4   2      519.34      570.47      8.11 o 
  -5   4   2       43.75       36.61      0.85 o 
  -4   4   2     1352.91     1433.43     20.93 o 
  -3   4   2      244.96      234.82      3.28 o 
  -2   4   2       26.49       22.74      0.68 o 
  -1   4   2      822.44      849.24     11.87 o 
   0   4   2      190.97      210.87      3.61 o 
   1   4   2        0.93        4.90      0.63 o 
   2   4   2      139.44      138.36      2.19 o 
   3   4   2      151.75      146.06      2.36 o 
   4   4   2      916.87      856.08     10.03 o 
   5   4   2     1489.45     1629.20     16.15 o 
   6   4   2      197.95      178.86      2.33 o 
   7   4   2       15.64       14.84      0.55 o 
   8   4   2      159.84      164.80      1.76 o 
   9   4   2       84.40       87.43      1.34 o 
  10   4   2      368.03      380.32      5.22 o 
  11   4   2       57.03       53.43      2.88 o 
 -11   5   2        8.22        4.46      0.78 o 
 -10   5   2       42.55       39.16      1.04 o 
  -9   5   2       45.03       39.42      1.94 o 
  -8   5   2      307.19      287.43      3.43 o 
  -7   5   2     1107.26     1056.89     11.26 o 
  -6   5   2     1000.72      999.49     12.96 o 
  -5   5   2      374.28      399.28      6.46 o 
  -4   5   2     1289.17     1292.04     15.40 o 
  -3   5   2     2147.27     2239.99     34.24 o 
  -2   5   2      958.90      988.89     21.34 o 
  -1   5   2      428.48      464.23      6.61 o 
   0   5   2     1085.33     1001.93     13.84 o 
   1   5   2     2056.94     2105.96     28.95 o 
   2   5   2      696.39      739.71     10.06 o 
   3   5   2     2280.62     2234.57     30.05 o 
   4   5   2       86.94      111.16      1.90 o 
   5   5   2     4778.51     4875.71     54.22 o 
   6   5   2      314.68      323.96      3.75 o 
   7   5   2      424.99      428.69      4.82 o 
   8   5   2      269.75      252.07      3.44 o 
   9   5   2        6.73        7.51      0.52 o 
  10   5   2        6.58        4.26      0.67 o 
 -10   6   2      149.45      162.35      3.84 o 
  -9   6   2       14.56       14.76      0.71 o 
  -8   6   2     1640.79     1598.04     21.59 o 
  -7   6   2       21.56       23.34      1.14 o 
  -6   6   2      651.66      656.81      7.34 o 
  -5   6   2      744.10      742.80     12.91 o 
  -4   6   2      405.58      423.94     10.79 o 
  -3   6   2      196.01      193.82      3.75 o 
  -2   6   2     1584.21     1671.85     24.73 o 
  -1   6   2      430.95      407.21     10.06 o 
   0   6   2      299.13      310.64      5.39 o 
   1   6   2      206.02      207.86      4.44 o 
   2   6   2      430.81      421.03      8.09 o 
   3   6   2       23.68       23.11      0.85 o 
   4   6   2      163.29      165.91      4.39 o 
   5   6   2      511.18      481.94      7.97 o 
   6   6   2      226.28      213.44      3.02 o 
   7   6   2     2362.90     2280.00     53.55 o 
   8   6   2       62.63       52.25      1.93 o 
   9   6   2       40.34       43.44      2.10 o 
  10   6   2       14.43       18.06      1.84 o 
 -10   7   2        4.57       10.47      1.04 o 
  -9   7   2      262.82      239.43      5.20 o 
  -8   7   2      975.01      954.88     15.34 o 
  -7   7   2     1205.76     1169.58     21.89 o 
  -6   7   2      123.18      126.27      2.55 o 
  -5   7   2      128.28      139.61      2.81 o 
  -4   7   2      279.95      284.86     10.51 o 
  -3   7   2      471.22      480.80     15.57 o 
  -2   7   2       84.77       70.86      1.90 o 
  -1   7   2      330.55      281.44      5.13 o 
   0   7   2      163.81      156.30      2.93 o 
   1   7   2      145.89      130.78      2.95 o 
   2   7   2      341.89      350.56      7.07 o 
   3   7   2       33.50       44.26      1.83 o 
   4   7   2       14.29       15.98      1.37 o 
   5   7   2      169.47      172.02      2.75 o 
   6   7   2      480.04      470.12      5.94 o 
   7   7   2      127.20      125.31      5.20 o 
   8   7   2      133.65      127.98      2.84 o 
   9   7   2        0.49        0.43      0.47 o 
  -9   8   2        0.17        1.30      0.52 o 
  -8   8   2        1.35       17.54      1.84 o 
  -7   8   2       76.30       78.90      2.59 o 
  -6   8   2        3.80        2.71      0.45 o 
  -5   8   2      112.01      102.05      2.29 o 
  -4   8   2      121.68      115.69      2.58 o 
  -3   8   2       38.46       34.94      1.88 o 
  -2   8   2      517.22      475.32      9.27 o 
  -1   8   2        9.96       16.09      1.09 o 
   0   8   2        7.31        6.46      0.77 o 
   1   8   2      701.52      745.90     13.81 o 
   2   8   2       26.37       33.46      1.16 o 
   3   8   2      297.68      300.85      4.85 o 
   4   8   2       23.93       32.91      1.51 o 
   5   8   2       41.37       33.87      1.24 o 
   6   8   2       67.15       60.54      1.54 o 
   7   8   2        0.06        1.45      0.63 o 
   8   8   2        1.63        0.35      0.52 o 
  -8   9   2        2.94        4.59      0.78 o 
  -7   9   2       91.69       92.96      2.36 o 
  -6   9   2       18.67       22.14      1.65 o 
  -5   9   2      172.33      167.34      8.00 o 
  -4   9   2      227.29      223.44      7.90 o 
  -3   9   2     1727.26     1734.53     21.69 o 
  -2   9   2       39.12       38.75      1.06 o 
  -1   9   2      553.65      573.25      9.04 o 
   0   9   2       42.60       47.98      1.07 o 
   1   9   2     1016.86     1014.22     12.44 o 
   2   9   2      598.05      574.88      9.24 o 
   3   9   2        9.69        8.00      0.98 o 
   4   9   2      240.82      247.13      5.04 o 
   5   9   2       12.88       13.96      1.25 o 
   6   9   2       10.01       11.78      1.84 o 
   7   9   2       23.11       19.38      1.84 o 
  -8  10   2       45.92       46.36      2.36 o 
  -7  10   2      127.45      116.71      3.93 o 
  -6  10   2        3.13        6.14      0.60 o 
  -5  10   2        9.38        8.67      1.11 o 
  -4  10   2      340.93      355.60     20.88 o 
  -3  10   2      111.83      117.18      3.40 o 
  -2  10   2       99.17      101.09      2.34 o 
  -1  10   2       10.79        9.98      0.66 o 
   0  10   2        4.92        2.48      0.52 o 
   1  10   2        3.00        4.01      0.50 o 
   2  10   2        3.53        1.63      0.55 o 
   3  10   2      131.28      153.06      6.29 o 
   4  10   2        0.09        5.50      1.30 o 
   5  10   2       85.98       84.56      2.31 o 
   6  10   2       71.26       57.49      2.23 o 
   7  10   2       20.39       17.28      1.58 o 
  -6  11   2       35.39       31.69      2.10 o 
  -5  11   2        1.32        4.18      1.04 o 
  -4  11   2       23.95       21.99      1.57 o 
  -3  11   2      155.48      169.01      6.03 o 
  -2  11   2      418.94      384.44      7.07 o 
  -1  11   2       35.20       36.13      2.04 o 
   0  11   2      401.74      389.14      9.01 o 
   1  11   2       53.40       64.03      2.04 o 
   2  11   2       24.83       34.03      1.44 o 
   3  11   2      328.94      321.55      7.75 o 
   4  11   2      299.31      331.72     10.51 o 
   5  11   2      138.26      138.43      5.25 o 
   6  11   2      105.89      102.75      3.93 o 
  -5  12   2        1.94        1.04      0.78 o 
  -4  12   2       21.57       19.40      1.30 o 
  -3  12   2       76.72       81.89      2.46 o 
  -2  12   2      122.94       94.88      4.46 o 
  -1  12   2        0.09        0.26      0.55 o 
   0  12   2       43.78       43.90      1.94 o 
   1  12   2       72.23       92.87      2.95 o 
   2  12   2       10.63       18.84      2.10 o 
   3  12   2        0.41        3.13      0.63 o 
   4  12   2       64.53       64.18      2.62 o 
  -2  13   2        9.25        9.42      1.30 o 
  -1  13   2        1.92        5.76      1.04 o 
   1  13   2      346.82      383.31     11.31 o 
 -12   1   3       23.08       30.76      1.49 o 
 -11   1   3       98.24       88.29      1.53 o 
 -10   1   3        5.14        4.76      0.43 o 
  -9   1   3       91.63       97.94      1.33 o 
  -8   1   3      788.45      745.91      6.26 o 
  -7   1   3      104.52       98.28      1.41 o 
  -6   1   3      521.94      545.40      5.41 o 
  -5   1   3      106.06      123.13      2.11 o 
  -4   1   3      244.82      245.78      3.26 o 
  -3   1   3     1222.96     1149.55     16.77 o 
  -2   1   3      997.40      933.57     48.33 o 
  -1   1   3     1720.48     1515.64     33.41 o 
   0   1   3     1075.54      972.01     28.36 o 
   1   1   3    18567.50    20761.44    883.69 o 
   2   1   3      222.93      249.91      4.47 o 
   3   1   3        5.07        5.67      0.46 o 
   4   1   3        0.60        3.31      1.18 o 
   5   1   3      198.08      202.11      1.98 o 
   6   1   3      452.63      503.74      5.12 o 
   7   1   3        8.90       13.28      0.44 o 
   8   1   3        0.25        1.91      0.27 o 
   9   1   3       66.87       70.74      1.04 o 
  10   1   3        1.76        2.20      0.27 o 
  11   1   3       18.35       18.14      0.65 o 
 -12   2   3       10.82        9.58      0.60 o 
 -11   2   3        5.76        5.83      0.54 o 
 -10   2   3       61.54       60.06      1.21 o 
  -9   2   3     2348.79     2290.89     19.35 o 
  -8   2   3       91.04      101.41      1.59 o 
  -7   2   3      337.08      347.82      4.65 o 
  -6   2   3      240.45      233.23      2.84 o 
  -5   2   3       66.26       58.41      0.96 o 
  -4   2   3     2293.30     2362.83     27.78 o 
  -3   2   3      216.85      210.58      2.69 o 
  -2   2   3     1330.76     1267.97     17.26 o 
  -1   2   3      117.57      129.00      4.35 o 
   0   2   3    10023.02    10242.40    395.44 o 
   1   2   3     3182.12     3067.36     44.03 o 
   2   2   3     1460.00     1379.63     18.57 o 
   3   2   3      167.85      162.58      2.58 o 
   4   2   3       51.63       62.36      1.28 o 
   5   2   3      139.21      128.69      1.61 o 
   6   2   3      151.07      156.87      2.00 o 
   7   2   3       30.75       26.54      0.49 o 
   8   2   3       87.21       93.15      1.25 o 
   9   2   3      154.93      160.78      1.86 o 
  10   2   3       53.15       56.41      1.15 o 
  11   2   3       86.67       99.11      1.84 o 
 -12   3   3       23.53       22.52      1.84 o 
 -11   3   3       16.77       16.70      0.95 o 
 -10   3   3      142.61      137.79      2.52 o 
  -9   3   3     1337.86     1257.30     11.57 o 
  -8   3   3     1030.12     1018.05      7.87 o 
  -7   3   3      509.65      493.72      6.07 o 
  -6   3   3     1006.19     1023.95     10.78 o 
  -5   3   3      452.58      494.28      4.88 o 
  -4   3   3       77.31      101.25      1.44 o 
  -3   3   3      927.78     1000.56     12.45 o 
  -2   3   3     1732.13     1791.08     24.22 o 
  -1   3   3      187.47      158.23      2.24 o 
   0   3   3      128.69      152.74      2.40 o 
   1   3   3     3861.84     3836.60     51.15 o 
   2   3   3     3834.58     3916.89     43.06 o 
   3   3   3      260.70      268.03      4.07 o 
   4   3   3      332.54      348.89      4.44 o 
   5   3   3       32.28       28.67      0.69 o 
   6   3   3      110.48      104.64      1.49 o 
   7   3   3      393.19      383.96      2.97 o 
   8   3   3        4.22        4.63      0.40 o 
   9   3   3      110.46      115.48      1.53 o 
  10   3   3       53.46       48.56      1.06 o 
  11   3   3        0.97        2.19      0.88 o 
 -11   4   3      195.84      183.86      5.81 o 
 -10   4   3      361.63      332.58      4.30 o 
  -9   4   3     1542.74     1425.23     13.87 o 
  -8   4   3     1099.27     1098.40      9.19 o 
  -7   4   3      899.92      887.86     11.83 o 
  -6   4   3      574.33      626.28      9.50 o 
  -5   4   3       56.16       61.67      1.27 o 
  -4   4   3     2442.36     2506.20     32.38 o 
  -3   4   3      836.70      883.87     12.34 o 
  -2   4   3     2448.89     2545.37     31.23 o 
  -1   4   3      493.65      468.98      7.22 o 
   0   4   3      829.32      738.91      8.28 o 
   1   4   3     1330.60     1373.30     17.98 o 
   2   4   3      132.23      135.16      2.55 o 
   3   4   3      156.57      157.61      2.87 o 
   4   4   3        6.64       12.42      0.57 o 
   5   4   3      207.85      200.56      2.50 o 
   6   4   3        9.98        6.53      0.68 o 
   7   4   3      140.52      128.36      1.58 o 
   8   4   3      344.24      359.37      3.84 o 
   9   4   3       36.38       33.30      0.81 o 
  10   4   3       73.90       78.41      1.99 o 
 -11   5   3       29.78       34.56      1.84 o 
 -10   5   3       44.13       37.02      1.14 o 
  -9   5   3       96.00       94.42      1.63 o 
  -8   5   3      421.37      400.82      4.22 o 
  -7   5   3        7.44        7.61      0.55 o 
  -6   5   3        2.12        3.63      0.38 o 
  -5   5   3       25.35       14.14      0.84 o 
  -4   5   3       24.43       29.60      1.64 o 
  -3   5   3     3150.00     3392.20     51.60 o 
  -2   5   3     2386.13     2518.72     36.68 o 
  -1   5   3      466.79      436.24      6.29 o 
   0   5   3     1137.27     1205.79     13.74 o 
   1   5   3      324.35      350.70      5.07 o 
   2   5   3       26.19       31.64      1.06 o 
   3   5   3      551.98      568.43     10.34 o 
   4   5   3      591.23      561.15      6.97 o 
   5   5   3        9.79       11.76      0.76 o 
   6   5   3        1.59        2.53      0.28 o 
   7   5   3     3774.16     3714.06     43.82 o 
   8   5   3      927.38      922.57     15.40 o 
   9   5   3     1310.04     1315.03     25.66 o 
  10   5   3       12.79       15.45      1.71 o 
 -10   6   3       66.18       78.55      2.27 o 
  -9   6   3      517.06      505.82      6.19 o 
  -8   6   3        4.02        5.47      0.77 o 
  -7   6   3       98.64       98.09      2.02 o 
  -6   6   3      177.52      188.41      2.78 o 
  -5   6   3       28.22       26.30      1.28 o 
  -4   6   3       58.29       71.77      2.00 o 
  -3   6   3     1965.89     1882.87     31.78 o 
  -2   6   3      209.43      192.54      3.67 o 
  -1   6   3      149.72      131.24      4.96 o 
   0   6   3     1588.30     1643.64     20.19 o 
   1   6   3      267.44      277.62      5.10 o 
   2   6   3      285.91      327.98      4.92 o 
   3   6   3      388.45      373.95      6.23 o 
   4   6   3       10.33       14.19      0.75 o 
   5   6   3      138.92      149.74      2.26 o 
   6   6   3      249.91      236.77      3.17 o 
   7   6   3        0.85        2.30      0.48 o 
   8   6   3       25.60       31.67      1.59 o 
   9   6   3       11.10       10.70      1.04 o 
  10   6   3       63.29       68.63      3.14 o 
 -10   7   3        6.04        3.92      0.78 o 
  -9   7   3      245.52      236.89      5.84 o 
  -8   7   3       15.87       14.25      0.92 o 
  -7   7   3      679.91      661.25     15.95 o 
  -6   7   3     1631.64     1562.10     21.56 o 
  -5   7   3      682.10      685.88     10.72 o 
  -4   7   3       11.93       14.34      0.98 o 
  -3   7   3       31.51       32.40      1.27 o 
  -2   7   3        0.66        2.87      1.31 o 
  -1   7   3      141.23      126.86      2.85 o 
   0   7   3      539.33      579.75      9.48 o 
   1   7   3      214.31      208.64      3.80 o 
   2   7   3      103.63      112.17      2.74 o 
   3   7   3      590.94      568.52      9.43 o 
   4   7   3       12.38       14.53      1.82 o 
   5   7   3     2953.20     2872.88     30.81 o 
   6   7   3      148.90      144.40      2.21 o 
   7   7   3     1076.80     1032.25     16.66 o 
   8   7   3       45.66       45.10      1.47 o 
   9   7   3      189.08      185.00      9.70 o 
  -9   8   3        5.87        9.91      0.81 o 
  -8   8   3       15.03       14.54      1.00 o 
  -7   8   3       19.16       10.94      0.91 o 
  -6   8   3       44.34       42.86      2.16 o 
  -5   8   3        0.04        2.44      1.57 o 
  -4   8   3      459.40      459.60      8.35 o 
  -3   8   3      100.85       98.05      1.81 o 
  -2   8   3        2.58        5.08      0.52 o 
  -1   8   3       16.72       13.32      0.99 o 
   0   8   3      165.98      153.29      3.40 o 
   1   8   3      143.58      142.85      3.32 o 
   2   8   3      117.64       98.17      1.92 o 
   3   8   3       56.94       56.96      2.04 o 
   4   8   3      184.36      175.14      3.46 o 
   5   8   3        0.00        0.84      0.42 o 
   6   8   3       76.84       75.23      2.04 o 
   7   8   3        9.85       10.31      1.43 o 
   8   8   3      482.71      498.29     19.88 o 
  -8   9   3       54.59       49.57      1.50 o 
  -7   9   3      578.59      539.89      8.89 o 
  -6   9   3       66.03       56.97      1.86 o 
  -5   9   3       46.20       55.91      2.39 o 
  -4   9   3      283.51      266.85      6.40 o 
  -3   9   3        6.65        5.43      0.65 o 
  -2   9   3      591.74      582.76      6.64 o 
  -1   9   3       33.73       39.43      1.47 o 
   0   9   3        7.45        8.22      0.65 o 
   1   9   3       71.80       70.48      1.57 o 
   2   9   3       16.73       18.38      0.88 o 
   3   9   3       21.25       23.18      1.56 o 
   4   9   3      195.57      206.54      8.69 o 
   5   9   3      886.65      830.78     24.57 o 
   6   9   3      571.15      551.84     16.86 o 
   7   9   3       10.57       13.34      1.58 o 
  -8  10   3       32.82       37.71      2.10 o 
  -7  10   3       24.51       35.67      1.37 o 
  -6  10   3       38.65       40.20      1.86 o 
  -5  10   3       78.03       87.03      4.32 o 
  -4  10   3      234.61      229.23      5.64 o 
  -3  10   3       15.17       12.58      0.94 o 
  -2  10   3     1754.00     1773.01     34.60 o 
  -1  10   3      216.75      206.44      3.50 o 
   0  10   3        9.84        8.54      0.70 o 
   1  10   3       34.75       27.01      1.26 o 
   2  10   3       69.69       61.58      2.48 o 
   3  10   3       17.71       26.44      2.36 o 
   4  10   3      165.36      171.48      6.81 o 
   5  10   3      128.65      132.89      5.51 o 
   6  10   3        1.51        4.16      0.74 o 
   7  10   3       40.69       46.35      2.36 o 
  -6  11   3        2.79        3.61      0.78 o 
  -5  11   3      133.96      127.66      4.98 o 
  -4  11   3      336.14      367.81     16.15 o 
  -3  11   3      165.25      166.03      4.52 o 
  -2  11   3        0.03        2.38      0.64 o 
  -1  11   3      782.02      776.16     17.82 o 
   0  11   3       14.12       15.57      1.49 o 
   1  11   3        2.51        2.17      0.64 o 
   2  11   3        6.69        9.18      1.06 o 
   3  11   3      470.82      436.64      9.70 o 
   4  11   3       39.24       42.14      2.23 o 
   5  11   3      329.29      307.28      9.72 o 
  -4  12   3        0.02       -0.43      0.43 o 
  -3  12   3       89.46      105.86      4.72 o 
  -2  12   3      342.31      350.33     11.30 o 
  -1  12   3      327.09      359.65      7.99 o 
   0  12   3       31.72       28.08      1.57 o 
   1  12   3       33.46       39.44      2.10 o 
   2  12   3       13.79       11.26      1.58 o 
   3  12   3       98.72       86.78      2.58 o 
 -11   0   4       95.57      108.20      2.47 o 
 -10   0   4     1276.13     1212.22     13.49 o 
  -9   0   4       25.73       18.12      0.70 o 
  -8   0   4      858.29      791.67      9.28 o 
  -7   0   4        8.20        4.36      0.44 o 
  -6   0   4        2.92        3.73      0.40 o 
  -5   0   4     1148.66     1184.66     20.58 o 
  -4   0   4      470.10      451.00      8.16 o 
  -3   0   4     3272.75     3228.69     77.15 o 
  -2   0   4      603.38      501.09      9.17 o 
  -1   0   4    17709.95    15961.77    596.01 o 
   0   0   4        7.13       17.54      2.10 o 
   1   0   4    17715.42    17809.80    411.37 o 
   2   0   4      136.75      130.19      2.88 o 
   3   0   4       92.48       86.49      1.83 o 
   4   0   4      128.97      124.22      2.72 o 
   5   0   4     2852.84     2882.99     35.51 o 
   6   0   4     1208.37     1181.91     12.66 o 
   7   0   4      459.62      482.41      5.23 o 
   8   0   4        7.31        9.07      0.65 o 
   9   0   4      796.31      785.28     14.31 o 
  10   0   4        0.63        3.06      0.81 o 
  11   0   4        5.48        7.21      0.74 o 
 -12   1   4      598.42      598.10     11.56 o 
 -11   1   4       35.75       26.82      1.61 o 
 -10   1   4      781.07      733.30      6.06 o 
  -9   1   4       95.11       94.18      1.17 o 
  -8   1   4     1126.87     1096.14      8.82 o 
  -7   1   4      760.08      743.40      9.03 o 
  -6   1   4     1127.12     1249.82     10.56 o 
  -5   1   4     1918.31     2013.51     24.11 o 
  -4   1   4      506.04      514.79      6.41 o 
  -3   1   4      791.07      699.82      8.17 o 
  -2   1   4      175.61      196.01      3.02 o 
  -1   1   4      153.83      122.14      4.46 o 
   0   1   4    43736.93    41730.98   2238.68 o 
   1   1   4      787.18      741.30     14.10 o 
   2   1   4       11.66       11.91      0.52 o 
   3   1   4        2.04        6.65      0.41 o 
   4   1   4        0.66        0.98      0.36 o 
   5   1   4        4.58        5.96      0.45 o 
   6   1   4      894.83      903.27      7.87 o 
   7   1   4       66.58       65.16      0.87 o 
   8   1   4       54.23       51.59      0.90 o 
   9   1   4     1276.80     1313.03     10.87 o 
  10   1   4     1273.45     1329.28     12.71 o 
  11   1   4      144.29      155.00      2.62 o 
 -12   2   4        2.56        1.16      0.38 o 
 -11   2   4      272.46      294.40      4.24 o 
 -10   2   4       10.33        9.10      0.51 o 
  -9   2   4      118.74      132.72      1.56 o 
  -8   2   4      127.58      132.91      1.37 o 
  -7   2   4     3057.21     3082.84     37.51 o 
  -6   2   4      394.15      407.38      4.15 o 
  -5   2   4     1571.66     1676.00     17.09 o 
  -4   2   4       66.20       58.50      1.09 o 
  -3   2   4       14.20       10.87      0.58 o 
  -2   2   4      362.62      349.61      5.12 o 
  -1   2   4     2045.70     1931.10     27.31 o 
   0   2   4     2500.29     2374.66     30.19 o 
   1   2   4    11657.34    12027.82    150.16 o 
   2   2   4     2905.94     2953.97     31.57 o 
   3   2   4      774.24      799.11     10.22 o 
   4   2   4      424.79      387.11      4.16 o 
   5   2   4      240.56      258.42      2.80 o 
   6   2   4      511.13      515.06      5.43 o 
   7   2   4      145.30      164.28      1.56 o 
   8   2   4       16.58       17.89      0.64 o 
   9   2   4      636.99      630.09      5.56 o 
  10   2   4      126.32      134.93      2.14 o 
  11   2   4      168.22      156.88      5.25 o 
 -12   3   4        0.51        0.42      0.43 o 
 -11   3   4       67.71       71.89      1.97 o 
 -10   3   4      135.79      121.54      1.86 o 
  -9   3   4      481.70      470.14      4.78 o 
  -8   3   4        3.28        1.45      0.24 o 
  -7   3   4      269.80      268.01      3.90 o 
  -6   3   4      441.20      433.24      4.92 o 
  -5   3   4     1424.28     1498.13     14.63 o 
  -4   3   4      812.96      849.72     10.44 o 
  -3   3   4       84.44      110.53      1.66 o 
  -2   3   4     2165.79     2193.40     26.97 o 
  -1   3   4       12.65       16.61      0.56 o 
   0   3   4      616.27      621.17      7.49 o 
   1   3   4        1.82        4.42      0.50 o 
   2   3   4      226.85      232.11      3.12 o 
   3   3   4      267.18      254.06      3.74 o 
   4   3   4     1201.22     1165.79     13.00 o 
   5   3   4       57.75       61.61      0.99 o 
   6   3   4       45.19       53.02      0.90 o 
   7   3   4      212.86      213.20      1.98 o 
   8   3   4      337.06      326.15      3.08 o 
   9   3   4      215.14      206.98      2.29 o 
  10   3   4       33.61       29.47      0.85 o 
 -11   4   4      310.70      278.40      6.03 o 
 -10   4   4        2.20        1.18      0.36 o 
  -9   4   4      400.38      400.12      4.69 o 
  -8   4   4      252.70      257.22      2.76 o 
  -7   4   4     1053.86     1066.80     11.49 o 
  -6   4   4       25.33       24.04      0.85 o 
  -5   4   4      215.14      246.89      3.50 o 
  -4   4   4      297.98      348.98      4.65 o 
  -3   4   4      475.60      477.37      6.37 o 
  -2   4   4        4.60        5.07      0.50 o 
  -1   4   4      335.90      341.66      4.64 o 
   0   4   4      550.09      522.69      6.31 o 
   1   4   4      152.24      151.44      2.13 o 
   2   4   4      131.11      145.94      2.10 o 
   3   4   4      419.44      457.25      6.59 o 
   4   4   4      426.06      448.85      5.29 o 
   5   4   4      346.79      365.36      3.97 o 
   6   4   4       53.17       54.61      0.99 o 
   7   4   4     1028.42     1035.07      9.09 o 
   8   4   4        1.26        1.71      0.36 o 
   9   4   4      238.43      237.06      3.01 o 
  10   4   4        0.03        0.82      0.40 o 
 -11   5   4      217.57      204.44      6.30 o 
 -10   5   4      456.52      467.33      6.72 o 
  -9   5   4      150.12      153.22      2.12 o 
  -8   5   4      598.43      582.28      8.03 o 
  -7   5   4       17.97       18.44      0.86 o 
  -6   5   4      519.22      505.56      7.33 o 
  -5   5   4       99.16       92.18      2.09 o 
  -4   5   4       26.71       25.27      1.07 o 
  -3   5   4      204.50      206.88      3.95 o 
  -2   5   4      181.82      199.98      3.67 o 
  -1   5   4      963.18      972.75     12.24 o 
   0   5   4      128.15      132.91      2.11 o 
   1   5   4       48.83       63.40      1.41 o 
   2   5   4       13.04       19.68      0.91 o 
   3   5   4      438.28      418.46      6.26 o 
   4   5   4      131.26      140.01      2.60 o 
   5   5   4        5.33        5.84      0.45 o 
   6   5   4      199.22      184.73      2.17 o 
   7   5   4        3.87        6.42      0.51 o 
   8   5   4      137.05      143.51      2.23 o 
   9   5   4       63.58       53.15      1.58 o 
  10   5   4     1012.90     1023.27     28.12 o 
 -10   6   4       23.55       25.13      1.19 o 
  -9   6   4      224.09      213.73      3.19 o 
  -8   6   4      103.40      103.85      2.07 o 
  -7   6   4      348.61      376.42      4.41 o 
  -6   6   4      891.74      878.50     11.28 o 
  -5   6   4      486.46      480.73     12.31 o 
  -4   6   4      870.10      845.77     14.89 o 
  -3   6   4      390.69      433.14      7.19 o 
  -2   6   4        1.00        1.61      0.49 o 
  -1   6   4     2297.47     2470.39     32.48 o 
   0   6   4       54.33       50.60      1.94 o 
   1   6   4     2502.46     2572.17     31.07 o 
   2   6   4      848.86      807.30     10.78 o 
   3   6   4     2577.96     2483.40     37.52 o 
   4   6   4        1.29        2.52      0.42 o 
   5   6   4      122.57      127.21      1.97 o 
   6   6   4        4.54        7.61      0.44 o 
   7   6   4       10.06        9.13      0.77 o 
   8   6   4       96.26      103.18      1.88 o 
   9   6   4      622.89      615.52     17.93 o 
 -10   7   4        2.59        2.81      0.65 o 
  -9   7   4      131.71      127.33      2.54 o 
  -8   7   4       43.12       49.47      1.65 o 
  -7   7   4       32.76       35.67      0.96 o 
  -6   7   4     2112.38     2027.17     32.35 o 
  -5   7   4        8.70        6.14      0.84 o 
  -4   7   4        1.98        1.34      0.48 o 
  -3   7   4      292.04      277.32      5.09 o 
  -2   7   4        0.00        3.02      0.59 o 
  -1   7   4      194.28      199.55      4.00 o 
   0   7   4     1250.30     1307.79     23.23 o 
   1   7   4      151.97      137.48      2.87 o 
   2   7   4       19.14       19.81      1.05 o 
   3   7   4        0.02        0.88      0.40 o 
   4   7   4       38.63       55.29      1.43 o 
   5   7   4        7.53       10.18      0.63 o 
   6   7   4      346.71      335.52      4.69 o 
   7   7   4       12.70       16.21      1.07 o 
   8   7   4      207.86      202.13     14.17 o 
   9   7   4       54.79       64.17      3.14 o 
  -9   8   4      237.36      219.14      5.95 o 
  -8   8   4      121.66      109.50      2.52 o 
  -7   8   4      140.34      125.75      2.92 o 
  -6   8   4      622.04      623.70     19.37 o 
  -5   8   4      129.04      121.50      3.12 o 
  -4   8   4      853.07      860.93     12.60 o 
  -3   8   4      500.73      512.70      7.46 o 
  -2   8   4        0.26        1.64      0.59 o 
  -1   8   4      172.54      165.48      2.98 o 
   0   8   4       43.04       44.27      1.02 o 
   1   8   4       82.33       87.59      1.76 o 
   2   8   4        8.62       12.82      0.72 o 
   3   8   4     2066.23     2037.51     42.97 o 
   4   8   4        3.91        3.76      0.61 o 
   5   8   4       69.64       74.53      1.91 o 
   6   8   4       42.06       33.14      1.70 o 
   7   8   4        3.60        3.15      0.74 o 
   8   8   4      318.15      317.75      8.15 o 
  -9   9   4        3.87        6.80      1.04 o 
  -8   9   4        3.43        5.03      0.79 o 
  -7   9   4      436.60      451.40      7.58 o 
  -6   9   4      747.33      701.36     11.78 o 
  -5   9   4      226.18      228.26      5.74 o 
  -4   9   4        0.46        0.96      0.60 o 
  -3   9   4       58.56       58.39      1.27 o 
  -2   9   4       13.84       15.76      0.75 o 
  -1   9   4       61.63       62.89      1.45 o 
   0   9   4     1817.60     1785.68     21.03 o 
   1   9   4       57.64       62.72      1.50 o 
   2   9   4      493.20      461.76      5.45 o 
   3   9   4       88.60       85.32      2.94 o 
   4   9   4      417.94      433.63     15.90 o 
   5   9   4       22.44       23.63      1.23 o 
   6   9   4       74.93       81.46      3.93 o 
   7   9   4      131.90      134.74      5.25 o 
  -8  10   4        3.63        4.35      1.58 o 
  -7  10   4       20.59       17.85      0.90 o 
  -6  10   4        0.46        2.93      1.57 o 
  -5  10   4      379.88      394.46      8.53 o 
  -4  10   4      299.59      307.41      5.90 o 
  -3  10   4      116.65      113.31      2.48 o 
  -2  10   4      128.47      125.95      2.95 o 
  -1  10   4       10.49        7.89      0.88 o 
   0  10   4       31.62       29.92      1.17 o 
   1  10   4       69.48       61.75      2.11 o 
   2  10   4      445.07      433.65      7.99 o 
   3  10   4      187.79      176.58      4.08 o 
   4  10   4        1.77        0.26      0.78 o 
   5  10   4        3.66        3.92      1.04 o 
   6  10   4        2.75        2.10      0.78 o 
  -6  11   4        2.55        3.75      0.91 o 
  -5  11   4        5.05        4.44      1.04 o 
  -4  11   4      196.86      214.41      9.96 o 
  -3  11   4       42.23       38.39      1.83 o 
  -2  11   4       82.70       82.54      2.23 o 
  -1  11   4       42.33       46.14      2.22 o 
   0  11   4      168.79      166.98      4.99 o 
   1  11   4       81.78       84.92      2.30 o 
   2  11   4       71.02       77.40      2.15 o 
   3  11   4       55.50       66.58      1.96 o 
   4  11   4       41.33       44.68      1.86 o 
   5  11   4      277.28      282.43      8.67 o 
  -4  12   4       78.39       79.13      3.67 o 
  -3  12   4      161.78      157.36      6.03 o 
  -2  12   4       41.18       42.16      2.62 o 
  -1  12   4      186.34      206.07      5.01 o 
   0  12   4        3.15        3.14      0.74 o 
   1  12   4       70.48       78.06      3.66 o 
   2  12   4       23.44       30.89      2.36 o 
   3  12   4       85.13       79.14      3.67 o 
 -12   1   5        5.50        6.27      0.54 o 
 -11   1   5      147.59      147.12      1.77 o 
 -10   1   5        0.87        0.95      0.34 o 
  -9   1   5       52.80       56.68      0.89 o 
  -8   1   5       39.10       45.16      0.70 o 
  -7   1   5       93.01       88.06      1.22 o 
  -6   1   5        4.87        3.00      0.33 o 
  -5   1   5      127.35      147.54      2.76 o 
  -4   1   5       53.19       51.99      1.05 o 
  -3   1   5      240.21      244.43      3.45 o 
  -2   1   5      614.52      584.73     12.58 o 
  -1   1   5     2049.54     1994.71     23.90 o 
   0   1   5      603.51      605.53      8.42 o 
   1   1   5     2733.00     2642.26     30.93 o 
   2   1   5      130.72      124.69      1.71 o 
   3   1   5       27.86       34.89      0.70 o 
   4   1   5        9.66       14.04      0.45 o 
   5   1   5        2.21        1.39      0.30 o 
   6   1   5      533.50      544.42      4.22 o 
   7   1   5      153.81      157.34      1.67 o 
   8   1   5      319.87      325.27      3.20 o 
   9   1   5       14.48       15.40      0.57 o 
  10   1   5      100.81      112.05      1.72 o 
 -12   2   5       50.11       49.12      1.38 o 
 -11   2   5      372.44      362.77      4.42 o 
 -10   2   5     1628.38     1496.20     15.16 o 
  -9   2   5       90.45       89.47      1.33 o 
  -8   2   5      341.81      333.25      2.84 o 
  -7   2   5       20.21       24.92      0.60 o 
  -6   2   5      183.61      201.44      2.66 o 
  -5   2   5        4.10        4.03      0.44 o 
  -4   2   5     8428.82     9279.73    118.13 o 
  -3   2   5     2315.13     2287.59     30.94 o 
  -2   2   5        0.02        1.04      0.30 o 
  -1   2   5     2104.52     1986.51     22.13 o 
   0   2   5     4032.74     4135.62     47.01 o 
   1   2   5      292.84      309.62      3.59 o 
   2   2   5      271.27      273.83      3.46 o 
   3   2   5      250.50      230.61      3.13 o 
   4   2   5       97.46       82.27      1.45 o 
   5   2   5     1054.66     1086.73     10.66 o 
   6   2   5      713.03      725.83      5.11 o 
   7   2   5       41.77       43.28      0.70 o 
   8   2   5       29.95       29.99      0.69 o 
   9   2   5        5.18        4.43      0.34 o 
  10   2   5      274.96      278.79      3.94 o 
 -12   3   5        2.40        2.88      1.04 o 
 -11   3   5       13.01       26.66      0.78 o 
 -10   3   5       60.29       50.01      1.06 o 
  -9   3   5      813.40      749.85      7.20 o 
  -8   3   5      133.04      132.84      1.69 o 
  -7   3   5      162.00      158.52      2.16 o 
  -6   3   5       50.48       59.47      1.40 o 
  -5   3   5      502.29      495.03      5.29 o 
  -4   3   5      103.03      111.21      1.76 o 
  -3   3   5       29.96       34.57      0.82 o 
  -2   3   5     1112.82     1108.01     13.63 o 
  -1   3   5      161.57      160.11      2.27 o 
   0   3   5     2051.54     2041.28     22.86 o 
   1   3   5     1375.56     1418.34     15.17 o 
   2   3   5       71.78       80.18      1.36 o 
   3   3   5       41.31       47.03      1.00 o 
   4   3   5        6.23       11.90      0.79 o 
   5   3   5      206.56      213.69      2.32 o 
   6   3   5       11.14       12.82      0.43 o 
   7   3   5      206.04      211.21      2.07 o 
   8   3   5       52.13       49.14      0.90 o 
   9   3   5      401.40      405.81      4.09 o 
  10   3   5      150.27      143.03      2.23 o 
 -11   4   5        0.54        0.10      0.31 o 
 -10   4   5      433.25      389.53      6.25 o 
  -9   4   5        0.55        0.66      0.24 o 
  -8   4   5      393.49      373.49      3.77 o 
  -7   4   5       78.44       78.16      1.10 o 
  -6   4   5      745.60      772.56      9.39 o 
  -5   4   5      163.11      171.33      2.88 o 
  -4   4   5       95.80      103.90      2.23 o 
  -3   4   5      511.68      497.08      7.90 o 
  -2   4   5     2702.05     2900.47     38.13 o 
  -1   4   5        5.99        8.42      0.57 o 
   0   4   5      742.32      770.11      8.94 o 
   1   4   5       84.61      108.70      1.62 o 
   2   4   5       38.92       48.69      1.20 o 
   3   4   5        2.79        4.76      0.62 o 
   4   4   5      119.83      120.10      2.56 o 
   5   4   5      768.32      755.94      6.80 o 
   6   4   5      427.86      430.54      3.82 o 
   7   4   5       48.89       46.07      0.93 o 
   8   4   5       46.97       41.70      0.97 o 
   9   4   5      152.36      152.18      2.45 o 
  10   4   5        1.21        1.95      1.04 o 
 -11   5   5      441.55      450.77     16.05 o 
 -10   5   5       49.14       56.46      1.45 o 
  -9   5   5      326.20      328.18      6.07 o 
  -8   5   5      883.39      837.89      9.17 o 
  -7   5   5      437.62      424.89      4.93 o 
  -6   5   5      731.80      733.33     12.51 o 
  -5   5   5        0.61        0.61      0.45 o 
  -4   5   5      139.85      137.94      2.88 o 
  -3   5   5      509.92      495.17      7.96 o 
  -2   5   5       21.88       24.33      1.01 o 
  -1   5   5      289.56      252.64      4.63 o 
   0   5   5      381.06      358.79      4.69 o 
   1   5   5       22.98       16.49      0.73 o 
   2   5   5       67.55       62.21      1.39 o 
   3   5   5     1297.24     1277.20     15.70 o 
   4   5   5      112.80      107.30      1.90 o 
   5   5   5      263.46      269.49      3.60 o 
   6   5   5       86.48       79.53      1.27 o 
   7   5   5      314.96      310.74      4.37 o 
   8   5   5        1.94        3.42      0.52 o 
   9   5   5       16.30       16.85      0.88 o 
 -10   6   5       59.76       65.76      1.73 o 
  -9   6   5        2.00        3.13      0.45 o 
  -8   6   5      124.42      127.98      2.60 o 
  -7   6   5      150.40      159.05      2.40 o 
  -6   6   5       37.44       29.96      1.32 o 
  -5   6   5     1336.42     1359.69     21.93 o 
  -4   6   5      198.39      229.57      4.85 o 
  -3   6   5      353.28      350.06      6.04 o 
  -2   6   5       66.39       79.64      2.06 o 
  -1   6   5      678.40      743.65      9.60 o 
   0   6   5        0.22        2.60      0.83 o 
   1   6   5       75.59       75.39      1.72 o 
   2   6   5      451.32      408.67      6.41 o 
   3   6   5      170.86      172.41      3.28 o 
   4   6   5      919.77      943.97     11.79 o 
   5   6   5      135.59      131.50      3.97 o 
   6   6   5      649.42      621.75      7.33 o 
   7   6   5       52.92       48.32      1.49 o 
   8   6   5      111.92      109.81      6.68 o 
   9   6   5        7.91       11.56      1.17 o 
 -10   7   5        0.11        0.22      0.38 o 
  -9   7   5       15.52       14.51      1.57 o 
  -8   7   5       78.85       70.53      2.00 o 
  -7   7   5      874.87      851.18     10.63 o 
  -6   7   5      181.37      178.57      4.26 o 
  -5   7   5     1877.89     1919.71     44.17 o 
  -4   7   5      645.14      631.85      8.65 o 
  -3   7   5     1385.94     1438.75     24.82 o 
  -2   7   5     1086.78     1087.21     17.97 o 
  -1   7   5     1143.81     1188.01     18.21 o 
   0   7   5      201.32      195.58      3.71 o 
   1   7   5      642.86      634.33      9.51 o 
   2   7   5      131.44      127.64      2.34 o 
   3   7   5       12.90       12.26      0.85 o 
   4   7   5       14.19       14.19      0.89 o 
   5   7   5      228.59      233.58      4.09 o 
   6   7   5        1.36        2.03      0.60 o 
   7   7   5       18.59       23.13      1.06 o 
   8   7   5      378.59      394.13     12.09 o 
  -9   8   5        1.17        0.60      0.38 o 
  -8   8   5       11.49        8.52      0.79 o 
  -7   8   5      130.27      128.52      2.20 o 
  -6   8   5      643.91      634.34     13.00 o 
  -5   8   5      488.63      523.34     11.25 o 
  -4   8   5      633.63      645.63      9.82 o 
  -3   8   5      753.79      731.46     11.64 o 
  -2   8   5     1077.85     1087.67     15.68 o 
  -1   8   5       20.74       22.82      0.79 o 
   0   8   5      403.71      417.32      4.90 o 
   1   8   5       50.86       44.86      1.17 o 
   2   8   5       10.40        8.25      0.80 o 
   3   8   5      832.39      799.10     23.75 o 
   4   8   5      657.69      672.61      9.72 o 
   5   8   5       12.08       11.28      0.87 o 
   6   8   5        1.96        2.74      0.77 o 
   7   8   5       25.62       26.82      1.37 o 
   8   8   5       86.49       95.64      3.93 o 
  -9   9   5      364.90      406.27     10.79 o 
  -8   9   5       41.83       41.22      1.40 o 
  -7   9   5       96.92       86.84      2.32 o 
  -6   9   5      538.35      513.67     10.76 o 
  -5   9   5     1602.39     1594.54     29.82 o 
  -4   9   5     1186.42     1197.04     22.89 o 
  -3   9   5      795.51      764.99      8.20 o 
  -2   9   5      334.21      336.28      4.14 o 
  -1   9   5      116.00      132.43      2.30 o 
   0   9   5       15.94       16.29      0.85 o 
   1   9   5     1267.33     1195.25     12.66 o 
   2   9   5        8.40        7.28      0.65 o 
   3   9   5      696.09      609.10     14.67 o 
   4   9   5      235.23      237.68      6.12 o 
   5   9   5        0.58        0.97      0.54 o 
   6   9   5       59.05       61.59      2.31 o 
   7   9   5      106.35       87.81      3.67 o 
  -7  10   5      173.49      180.72      3.42 o 
  -6  10   5       49.90       66.80      1.91 o 
  -5  10   5      402.26      414.93      8.82 o 
  -4  10   5      127.77       97.14      2.62 o 
  -3  10   5        4.30        6.04      1.32 o 
  -2  10   5      368.40      372.81      6.63 o 
  -1  10   5      294.37      303.95      7.43 o 
   0  10   5      249.35      222.36      6.25 o 
   1  10   5        5.57        7.57      0.84 o 
   2  10   5      260.04      222.50      5.74 o 
   3  10   5       33.12       33.75      1.61 o 
   4  10   5        9.04        9.68      1.58 o 
   5  10   5       10.78       16.22      1.84 o 
   6  10   5       21.97       30.10      2.10 o 
  -6  11   5        4.77        6.80      0.74 o 
  -5  11   5      125.92      116.75     11.53 o 
  -4  11   5      217.54      214.84     12.20 o 
  -3  11   5       37.20       41.67      2.49 o 
  -2  11   5      107.54      119.06      3.50 o 
  -1  11   5      387.58      439.53      9.75 o 
   0  11   5        0.25        0.39      0.55 o 
   1  11   5      642.53      625.09     13.04 o 
   2  11   5       14.40        9.64      1.18 o 
   3  11   5      219.27      213.43      4.18 o 
   4  11   5      254.85      263.40      5.94 o 
   5  11   5        0.17        1.84      0.78 o 
  -4  12   5       78.44       70.48      3.40 o 
  -3  12   5       47.70       56.04      2.88 o 
  -2  12   5      219.76      219.69      7.62 o 
  -1  12   5      817.06      960.95     19.97 o 
   0  12   5        0.23        0.78      0.78 o 
   1  12   5      172.06      180.73      6.29 o 
   2  12   5      143.99      137.94      5.25 o 
 -12   0   6      250.98      234.52      4.18 o 
 -11   0   6        5.09        1.92      0.45 o 
 -10   0   6      245.49      257.84      4.81 o 
  -9   0   6      646.72      644.15     10.31 o 
  -8   0   6        7.10        6.77      0.50 o 
  -7   0   6     1307.86     1187.95     16.91 o 
  -6   0   6      928.10      947.76     19.75 o 
  -5   0   6     2079.91     2156.83     45.44 o 
  -4   0   6     1229.28     1294.41     27.70 o 
  -3   0   6      562.03      577.79     10.23 o 
  -2   0   6      476.58      456.67      8.17 o 
  -1   0   6     1242.01     1216.21     18.08 o 
   0   0   6      218.84      177.95      3.30 o 
   1   0   6        2.06        2.15      0.45 o 
   2   0   6     1184.95     1142.38     15.90 o 
   3   0   6        0.72        3.02      0.79 o 
   4   0   6      218.61      219.87      3.49 o 
   5   0   6       31.15       24.08      0.85 o 
   6   0   6        0.10        0.84      0.41 o 
   7   0   6      146.10      139.37      2.35 o 
   8   0   6      194.60      201.58      3.92 o 
   9   0   6      439.13      460.16      6.90 o 
  10   0   6     1715.85     1822.21     31.81 o 
 -12   1   6        7.64        7.22      0.52 o 
 -11   1   6       54.37       66.70      1.12 o 
 -10   1   6       93.27      104.77      1.75 o 
  -9   1   6       39.39       34.15      0.81 o 
  -8   1   6      138.33      134.79      1.47 o 
  -7   1   6     1817.97     1831.09     19.14 o 
  -6   1   6     2600.61     2573.97     36.68 o 
  -5   1   6       34.90       29.53      0.75 o 
  -4   1   6       14.54       12.00      0.56 o 
  -3   1   6      197.37      217.35      4.54 o 
  -2   1   6      488.23      500.11      6.43 o 
  -1   1   6       65.07       65.70      1.71 o 
   0   1   6     2253.29     2209.40     26.58 o 
   1   1   6      520.97      534.61      5.97 o 
   2   1   6     1855.29     1826.83     19.87 o 
   3   1   6      391.12      374.46      3.58 o 
   4   1   6      628.53      588.29      5.72 o 
   5   1   6      163.97      165.35      1.90 o 
   6   1   6      725.55      706.10      5.19 o 
   7   1   6      204.32      198.72      2.15 o 
   8   1   6      166.61      170.51      1.97 o 
   9   1   6       14.39       17.88      0.64 o 
  10   1   6      300.60      308.81      3.71 o 
 -12   2   6        6.35        7.64      0.64 o 
 -11   2   6      177.43      185.57      2.40 o 
 -10   2   6       28.02       20.69      0.74 o 
  -9   2   6     1599.30     1594.95     14.44 o 
  -8   2   6       34.00       39.44      0.74 o 
  -7   2   6       16.54       21.70      0.69 o 
  -6   2   6      538.73      532.82      7.03 o 
  -5   2   6      819.84      889.46     10.19 o 
  -4   2   6     1849.76     1956.81     24.29 o 
  -3   2   6      641.52      720.31     10.92 o 
  -2   2   6      272.31      296.77      3.79 o 
  -1   2   6      350.25      350.69      4.74 o 
   0   2   6       94.18       95.15      2.48 o 
   1   2   6     3194.37     3221.22     31.42 o 
   2   2   6     1346.63     1343.78     15.12 o 
   3   2   6     1639.74     1624.68     15.62 o 
   4   2   6      637.36      616.02      6.72 o 
   5   2   6       17.20       16.98      0.64 o 
   6   2   6       13.75       15.86      0.46 o 
   7   2   6      105.76      122.26      1.33 o 
   8   2   6        7.41        9.53      0.45 o 
   9   2   6       19.87       21.48      0.65 o 
  10   2   6      324.28      319.22      3.79 o 
 -12   3   6      141.19      146.85      4.99 o 
 -11   3   6       53.71       63.62      1.09 o 
 -10   3   6        5.63        6.15      0.48 o 
  -9   3   6        6.33        6.81      0.41 o 
  -8   3   6      455.45      481.94      4.66 o 
  -7   3   6        0.16        1.22      0.26 o 
  -6   3   6       83.88       91.41      1.69 o 
  -5   3   6      387.48      328.49      4.16 o 
  -4   3   6      168.52      207.36      3.16 o 
  -3   3   6       53.82       65.92      2.74 o 
  -2   3   6      245.47      262.28      3.75 o 
  -1   3   6      200.11      205.82      2.88 o 
   0   3   6      674.21      721.30      9.22 o 
   1   3   6     2971.50     2998.67     31.41 o 
   2   3   6     1067.36     1047.96     11.85 o 
   3   3   6       18.57       24.45      0.72 o 
   4   3   6      165.23      186.98      2.75 o 
   5   3   6        4.12        2.26      0.35 o 
   6   3   6      510.98      509.60      3.95 o 
   7   3   6      328.42      338.22      2.98 o 
   8   3   6      821.51      842.50      7.57 o 
   9   3   6       26.46       28.77      0.80 o 
  10   3   6       95.17       92.07      2.50 o 
 -11   4   6       31.65       38.78      0.83 o 
 -10   4   6        7.45        9.55      0.56 o 
  -9   4   6      803.08      801.36     10.87 o 
  -8   4   6      592.14      587.70      6.29 o 
  -7   4   6      434.92      402.84      4.15 o 
  -6   4   6       65.45       70.39      1.58 o 
  -5   4   6      615.81      644.43     18.98 o 
  -4   4   6      388.88      479.48      8.07 o 
  -3   4   6      838.05      880.73     12.17 o 
  -2   4   6       51.78       68.58      1.99 o 
  -1   4   6       46.83       52.69      1.22 o 
   0   4   6      844.73      826.23      8.51 o 
   1   4   6     1313.01     1336.40     15.12 o 
   2   4   6        1.87        6.29      1.28 o 
   3   4   6       96.90       97.19      1.87 o 
   4   4   6      339.83      361.92      4.35 o 
   5   4   6      416.73      434.77      4.51 o 
   6   4   6      318.40      308.03      3.07 o 
   7   4   6      275.74      277.00      3.42 o 
   8   4   6     1068.79     1029.68     11.67 o 
   9   4   6      241.67      250.96      4.59 o 
 -11   5   6        4.44        4.14      0.49 o 
 -10   5   6      120.63      106.11      2.54 o 
  -9   5   6      126.88      120.98      2.19 o 
  -8   5   6      102.34      102.07      2.06 o 
  -7   5   6        7.68        9.02      0.62 o 
  -6   5   6      108.98      104.45      1.74 o 
  -5   5   6      118.52      133.87      4.07 o 
  -4   5   6      110.85      133.87      3.22 o 
  -3   5   6      418.86      406.04      6.80 o 
  -2   5   6     1800.06     1753.29     23.59 o 
  -1   5   6        0.08        3.09      0.49 o 
   0   5   6       67.97       65.65      1.41 o 
   1   5   6      146.22      167.45      2.61 o 
   2   5   6       39.60       30.76      0.95 o 
   3   5   6       83.05       81.03      1.75 o 
   4   5   6        8.23       13.88      0.76 o 
   5   5   6       54.19       60.23      1.30 o 
   6   5   6      883.57      866.19      9.12 o 
   7   5   6      127.47      134.01      2.45 o 
   8   5   6        1.55        3.29      1.14 o 
   9   5   6        6.20        6.08      0.56 o 
 -10   6   6        1.60        0.97      0.38 o 
  -9   6   6        0.05        1.17      0.41 o 
  -8   6   6      232.95      211.65      3.72 o 
  -7   6   6      906.60      910.84     10.42 o 
  -6   6   6       36.89       42.98      1.25 o 
  -5   6   6       76.24       73.28      1.96 o 
  -4   6   6       91.24       84.41      2.46 o 
  -3   6   6      263.78      263.69      4.86 o 
  -2   6   6       19.84       19.74      1.10 o 
  -1   6   6      882.20      848.16     10.20 o 
   0   6   6     1541.25     1453.32     18.19 o 
   1   6   6       18.33       17.83      0.80 o 
   2   6   6      327.14      315.88      5.26 o 
   3   6   6        1.52        2.33      0.62 o 
   4   6   6        6.12        7.23      1.00 o 
   5   6   6       59.21       57.71      1.29 o 
   6   6   6     1349.68     1332.18     15.45 o 
   7   6   6       76.74       71.15      1.60 o 
   8   6   6        0.26        2.25      0.78 o 
 -10   7   6       13.05       17.43      0.84 o 
  -9   7   6       71.24       65.44      3.20 o 
  -8   7   6        0.21        1.10      0.54 o 
  -7   7   6       38.69       32.84      1.15 o 
  -6   7   6      160.00      138.64      3.10 o 
  -5   7   6      529.52      568.28      8.77 o 
  -4   7   6       22.08       14.42      0.88 o 
  -3   7   6      198.35      203.61      4.86 o 
  -2   7   6       86.84       82.57      3.30 o 
  -1   7   6      133.83      119.30      2.88 o 
   0   7   6       50.60       54.88      1.38 o 
   1   7   6      239.70      221.64      3.06 o 
   2   7   6      278.46      283.75      3.95 o 
   3   7   6      302.97      305.60      4.70 o 
   4   7   6       89.28       96.29      2.13 o 
   5   7   6       55.40       59.29      1.70 o 
   6   7   6      277.54      264.28      7.08 o 
   7   7   6        2.76        1.84      1.04 o 
   8   7   6       13.76       21.20      1.84 o 
  -9   8   6        2.50        8.72      0.64 o 
  -8   8   6      167.81      176.68      3.57 o 
  -7   8   6      421.51      467.31      6.22 o 
  -6   8   6        0.88       -0.02      0.49 o 
  -5   8   6      147.99      182.71      3.63 o 
  -4   8   6       41.00       45.46      1.36 o 
  -3   8   6      211.12      194.32      2.87 o 
  -2   8   6      173.02      158.04      2.34 o 
  -1   8   6     1248.13     1149.12     11.13 o 
   0   8   6      120.05      113.42      1.95 o 
   1   8   6      247.37      219.34      3.32 o 
   2   8   6      415.24      430.50      5.53 o 
   3   8   6       30.50       28.90      1.19 o 
   4   8   6        0.80        1.21      0.66 o 
   5   8   6       31.05       27.93      1.33 o 
   6   8   6       11.91       11.08      2.10 o 
   7   8   6      185.19      199.90      6.82 o 
  -8   9   6        7.84       15.84      0.90 o 
  -7   9   6      135.59      142.26      3.07 o 
  -6   9   6      241.45      273.95      4.52 o 
  -5   9   6      181.83      177.32      4.73 o 
  -4   9   6      563.20      530.09      9.24 o 
  -3   9   6       13.59       14.36      0.94 o 
  -2   9   6      987.01      969.46     10.16 o 
  -1   9   6        7.88        9.82      0.77 o 
   0   9   6      423.57      404.75      4.91 o 
   1   9   6        2.29        1.85      0.64 o 
   2   9   6       33.12       28.53      6.15 o 
   3   9   6      171.36      170.89      4.91 o 
   4   9   6       33.46       24.01      1.36 o 
   5   9   6       38.16       41.66      1.86 o 
   6   9   6      181.37      185.10      4.60 o 
  -7  10   6       29.07       35.86      1.61 o 
  -6  10   6       26.41       28.88      1.21 o 
  -5  10   6        0.01        0.39      0.55 o 
  -4  10   6      238.06      235.65      4.74 o 
  -3  10   6       32.02       35.70      2.22 o 
  -2  10   6       43.61       45.64      1.78 o 
  -1  10   6      142.85      138.67      4.26 o 
   0  10   6      353.10      366.72     14.71 o 
   1  10   6      274.26      236.38      4.84 o 
   2  10   6       52.96       54.95      3.40 o 
   3  10   6        1.30        3.08      0.81 o 
   4  10   6        4.22       11.00      1.58 o 
   5  10   6        1.38        2.62      0.78 o 
  -6  11   6       78.94       86.72      3.40 o 
  -5  11   6       37.87       40.97      2.88 o 
  -4  11   6      166.49      179.66      7.48 o 
  -3  11   6       29.27       31.54      1.44 o 
  -2  11   6      247.98      300.60      6.95 o 
  -1  11   6      579.13      631.58     13.13 o 
   0  11   6       26.14       29.99      1.57 o 
   1  11   6      216.84      227.76      8.14 o 
   2  11   6      250.70      262.79      4.84 o 
   3  11   6        8.75       15.13      0.88 o 
   4  11   6       77.28       75.07      2.23 o 
  -2  12   6       85.64       83.58      3.67 o 
  -1  12   6      152.78      141.37      3.52 o 
   0  12   6      101.62      102.48      3.93 o 
 -12   1   7        1.22        2.24      0.27 o 
 -11   1   7      137.49      144.19      1.86 o 
 -10   1   7        7.50        8.28      0.49 o 
  -9   1   7      973.05      959.01      8.76 o 
  -8   1   7      544.56      559.63      4.74 o 
  -7   1   7      654.20      654.71     16.67 o 
  -6   1   7      458.10      384.69     12.37 o 
  -5   1   7      142.52      163.65      2.79 o 
  -4   1   7      769.56      768.63     10.55 o 
  -3   1   7       42.98       41.17      1.34 o 
  -2   1   7        8.97        4.32      0.72 o 
  -1   1   7        9.82       11.17      0.56 o 
   0   1   7     5148.66     5306.69     66.38 o 
   1   1   7      515.75      518.27      6.33 o 
   2   1   7      486.25      481.15      4.80 o 
   3   1   7      124.96      128.50      1.68 o 
   4   1   7      288.06      290.58      3.41 o 
   5   1   7      694.35      686.87      5.22 o 
   6   1   7       66.24       64.82      0.91 o 
   7   1   7       22.61       21.79      0.68 o 
   8   1   7      164.05      173.32      2.08 o 
   9   1   7       50.25       50.91      1.07 o 
  10   1   7        3.27        3.40      0.49 o 
 -12   2   7       48.54       51.87      3.01 o 
 -11   2   7      129.51      141.25      1.93 o 
 -10   2   7     1395.77     1398.15     13.12 o 
  -9   2   7        9.21       15.11      0.57 o 
  -8   2   7     2730.77     2647.35     21.05 o 
  -7   2   7      105.88       97.00      1.58 o 
  -6   2   7      210.27      207.83      4.23 o 
  -5   2   7      215.14      226.21      3.64 o 
  -4   2   7      183.35      193.49      3.04 o 
  -3   2   7     1319.76     1422.17     20.98 o 
  -2   2   7        7.18       11.32      1.34 o 
  -1   2   7       10.87       13.58      0.66 o 
   0   2   7     2362.79     2388.41     28.87 o 
   1   2   7     5439.20     5421.20     62.95 o 
   2   2   7     3793.47     3690.86     33.65 o 
   3   2   7       42.24       47.93      0.96 o 
   4   2   7       14.80       15.97      0.76 o 
   5   2   7     1337.10     1267.09     10.71 o 
   6   2   7      216.78      218.32      1.97 o 
   7   2   7      729.61      720.58      5.71 o 
   8   2   7      333.82      331.07      3.21 o 
   9   2   7        7.98       11.93      0.55 o 
 -12   3   7        0.93        2.10      0.78 o 
 -11   3   7       26.59       28.88      0.81 o 
 -10   3   7       19.63       17.80      0.63 o 
  -9   3   7      314.24      291.56      3.10 o 
  -8   3   7      874.53      878.56      8.15 o 
  -7   3   7      382.65      389.83      4.21 o 
  -6   3   7        0.60        1.39      0.41 o 
  -5   3   7       16.30       11.56      1.36 o 
  -4   3   7       61.73       67.96      1.47 o 
  -3   3   7     1219.07     1324.04     16.20 o 
  -2   3   7       13.43       13.03      0.57 o 
  -1   3   7        7.07       14.79      0.68 o 
   0   3   7     4831.02     5068.05     55.19 o 
   1   3   7     5273.75     5643.46     61.21 o 
   2   3   7     2134.17     2167.21     24.84 o 
   3   3   7      118.96      143.78      2.28 o 
   4   3   7       68.31       75.11      1.34 o 
   5   3   7        7.98        9.57      0.53 o 
   6   3   7        8.32       12.08      0.55 o 
   7   3   7        2.46        2.05      0.31 o 
   8   3   7       58.00       62.52      1.11 o 
   9   3   7       70.90       71.72      1.29 o 
 -11   4   7       18.28       22.22      0.82 o 
 -10   4   7      263.37      256.26      3.72 o 
  -9   4   7      275.55      241.00      3.48 o 
  -8   4   7     2867.14     2795.59     31.93 o 
  -7   4   7        0.31        0.92      0.49 o 
  -6   4   7       18.53       29.61      0.90 o 
  -5   4   7      140.02      142.41      3.22 o 
  -4   4   7      114.77      131.29      3.17 o 
  -3   4   7     1381.48     1433.45     19.21 o 
  -2   4   7       60.05       50.01      1.28 o 
  -1   4   7     1026.83     1059.19     12.37 o 
   0   4   7      420.83      433.46      5.50 o 
   1   4   7      637.64      656.45      7.97 o 
   2   4   7     2110.86     2103.20     25.42 o 
   3   4   7      133.12      158.25      2.51 o 
   4   4   7       31.51       28.04      0.86 o 
   5   4   7       35.74       34.12      0.88 o 
   6   4   7       57.02       60.44      0.93 o 
   7   4   7     1142.39     1149.26     12.29 o 
   8   4   7      180.27      164.98      3.41 o 
   9   4   7       13.10       17.12      0.90 o 
 -11   5   7       50.64       48.23      1.57 o 
 -10   5   7       92.35       93.76      1.99 o 
  -9   5   7      252.71      227.89      3.65 o 
  -8   5   7      159.67      161.42      3.04 o 
  -7   5   7       52.23       48.23      1.19 o 
  -6   5   7      170.65      182.34      3.40 o 
  -5   5   7     1462.73     1448.75     30.13 o 
  -4   5   7      149.07      142.91      3.43 o 
  -3   5   7     1808.40     1818.09     26.98 o 
  -2   5   7      932.81      927.59     11.95 o 
  -1   5   7      464.18      430.54      5.63 o 
   0   5   7     2129.28     2160.34     24.12 o 
   1   5   7       42.56       55.05      1.25 o 
   2   5   7      338.43      347.47      5.10 o 
   3   5   7       14.32       13.68      0.73 o 
   4   5   7      471.68      469.14      5.52 o 
   5   5   7      309.40      323.52      4.02 o 
   6   5   7      353.52      336.41      4.75 o 
   7   5   7       35.33       32.60      1.05 o 
   8   5   7      383.24      386.99      6.67 o 
 -10   6   7       37.93       38.26      1.23 o 
  -9   6   7      138.91      136.69      2.48 o 
  -8   6   7      638.13      640.30      9.11 o 
  -7   6   7       65.29       68.67      1.82 o 
  -6   6   7       49.66       40.97      1.28 o 
  -5   6   7        1.64        1.04      0.52 o 
  -4   6   7       60.96       63.76      1.63 o 
  -3   6   7      944.35      989.43     15.36 o 
  -2   6   7      155.69      149.01      3.24 o 
  -1   6   7      460.81      449.27      5.57 o 
   0   6   7      977.07      938.43     11.30 o 
   1   6   7        8.60       12.10      0.82 o 
   2   6   7      503.86      507.20      8.78 o 
   3   6   7      144.02      149.77      2.36 o 
   4   6   7      148.26      141.26      2.27 o 
   5   6   7      351.99      350.43      4.60 o 
   6   6   7       74.01       78.34      1.95 o 
   7   6   7      838.24      838.65     13.47 o 
   8   6   7      229.88      237.15      8.01 o 
 -10   7   7      117.95      133.95      4.46 o 
  -9   7   7       44.90       52.36      1.61 o 
  -8   7   7       48.03       46.75      2.04 o 
  -7   7   7      457.32      427.48      6.56 o 
  -6   7   7      678.92      644.28      9.38 o 
  -5   7   7      585.32      559.69      8.67 o 
  -4   7   7      626.94      647.59      8.86 o 
  -3   7   7        0.36        2.63      0.43 o 
  -2   7   7       21.94       25.60      0.85 o 
  -1   7   7       40.36       43.96      0.98 o 
   0   7   7      858.21      828.96      8.25 o 
   1   7   7        1.27        3.16      0.49 o 
   2   7   7        5.56        8.50      0.61 o 
   3   7   7       53.28       54.84      1.60 o 
   4   7   7       11.22       13.42      1.00 o 
   5   7   7        6.10        9.39      0.82 o 
   6   7   7       75.81       72.03      3.93 o 
   7   7   7       51.97       54.47      3.14 o 
  -9   8   7      163.28      180.71      4.08 o 
  -8   8   7       61.83       49.89      1.67 o 
  -7   8   7        0.40        0.96      0.39 o 
  -6   8   7       95.99       88.40      2.47 o 
  -5   8   7      246.57      256.22      6.20 o 
  -4   8   7       42.11       40.32      1.21 o 
  -3   8   7      553.38      537.37      6.27 o 
  -2   8   7        5.51        7.04      0.52 o 
  -1   8   7        6.82        6.83      0.51 o 
   0   8   7      694.98      662.50      9.24 o 
   1   8   7      373.50      367.12      4.32 o 
   2   8   7      561.63      555.33      7.06 o 
   3   8   7      703.07      712.83     11.21 o 
   4   8   7       99.02       99.00      2.77 o 
   5   8   7      188.15      183.30      3.87 o 
   6   8   7      175.97      178.58      8.00 o 
   7   8   7       49.47       62.59      2.88 o 
  -8   9   7      196.04      180.58      3.42 o 
  -7   9   7       44.29       41.80      1.45 o 
  -6   9   7       22.13       25.76      1.07 o 
  -5   9   7       15.01       16.34      1.97 o 
  -4   9   7      170.61      191.79      5.90 o 
  -3   9   7      472.99      492.12      7.45 o 
  -2   9   7      750.81      754.40     15.69 o 
  -1   9   7      117.75      131.68      5.90 o 
   0   9   7       46.70       43.87      1.76 o 
   1   9   7      441.55      437.40      8.04 o 
   2   9   7      118.09      106.07      2.92 o 
   3   9   7      428.76      465.36      8.35 o 
   4   9   7       53.78       57.78      2.31 o 
   5   9   7       63.82       63.43      2.22 o 
   6   9   7        1.74        2.62      0.78 o 
  -7  10   7       89.96       94.08      3.41 o 
  -6  10   7      351.25      372.88      6.25 o 
  -5  10   7      313.91      302.50      4.71 o 
  -4  10   7       31.41       38.76      1.50 o 
  -3  10   7      760.07      727.34     10.58 o 
  -2  10   7        1.55        1.71      0.91 o 
  -1  10   7       62.86       67.33      2.59 o 
   0  10   7        1.44        2.10      0.74 o 
   1  10   7      693.64      715.66     10.57 o 
   2  10   7        5.81        7.93      2.10 o 
   3  10   7       88.14       86.89      6.16 o 
   4  10   7        4.55        4.72      1.04 o 
   5  10   7       63.71       56.32      2.62 o 
  -5  11   7      160.73      166.11      3.80 o 
  -4  11   7       36.25       37.51      1.22 o 
  -3  11   7       95.29       78.87      3.93 o 
  -2  11   7     1000.74     1084.48     21.35 o 
  -1  11   7      100.16      117.80      3.33 o 
   0  11   7       58.66       57.55      2.13 o 
   1  11   7       29.10       35.35      2.36 o 
   2  11   7       55.36       58.93      2.62 o 
   3  11   7        0.32        1.27      0.33 o 
 -12   0   8      171.11      194.60      3.57 o 
 -11   0   8      203.11      254.37      4.08 o 
 -10   0   8       55.42       57.53      1.97 o 
  -9   0   8       13.20       13.65      1.13 o 
  -8   0   8     1232.81     1218.77     14.86 o 
  -7   0   8       19.00       23.69      0.92 o 
  -5   0   8        0.71        4.72      1.04 o 
  -4   0   8     1379.72     1376.89     29.83 o 
  -3   0   8     3218.53     3338.44     66.62 o 
  -2   0   8      197.06      181.04      3.77 o 
  -1   0   8      543.54      594.14     10.89 o 
   0   0   8      299.79      325.88      7.90 o 
   1   0   8      655.97      711.27      9.96 o 
   2   0   8      565.34      564.15      7.71 o 
   3   0   8     2214.08     2213.27     31.74 o 
   4   0   8      437.42      408.21     12.40 o 
   5   0   8       16.11       14.15      0.70 o 
   6   0   8      928.66      948.11     10.27 o 
   7   0   8      391.44      368.96      4.87 o 
   8   0   8        0.30        0.69      0.49 o 
   9   0   8       11.05       10.53      0.91 o 
 -12   1   8        2.90        9.09      0.55 o 
 -11   1   8        1.54        2.23      0.34 o 
 -10   1   8      728.59      703.57      7.00 o 
  -9   1   8      186.33      173.96      2.31 o 
  -8   1   8      168.76      179.68      1.99 o 
  -7   1   8      121.16      126.91      1.63 o 
  -6   1   8      745.28      728.06     19.67 o 
  -5   1   8      575.16      576.60     12.85 o 
  -4   1   8      251.67      282.06      5.04 o 
  -3   1   8     1724.01     1773.53     28.05 o 
  -2   1   8       22.33       21.15      1.32 o 
  -1   1   8     1248.26     1217.58     15.06 o 
   0   1   8        5.78        0.87      0.47 o 
   1   1   8      916.63      949.84     10.19 o 
   2   1   8      988.01     1019.64     10.53 o 
   3   1   8      487.44      477.85      5.17 o 
   4   1   8      992.64      966.34     10.65 o 
   5   1   8      130.40      129.99      1.60 o 
   6   1   8      585.87      582.62      5.07 o 
   7   1   8        4.11        4.08      0.39 o 
   8   1   8        0.02        0.52      0.32 o 
   9   1   8     1086.99     1147.17     21.79 o 
 -12   2   8       32.15       32.12      1.25 o 
 -11   2   8       86.07       95.28      1.39 o 
 -10   2   8       91.73       88.27      1.42 o 
  -9   2   8      131.27      117.30      1.69 o 
  -8   2   8      288.36      309.77      2.88 o 
  -7   2   8       82.06       85.65      1.43 o 
  -6   2   8      383.02      388.05      9.59 o 
  -5   2   8        1.81        1.94      0.54 o 
  -4   2   8        0.19        0.14      0.49 o 
  -3   2   8      121.88      115.03      2.45 o 
  -2   2   8      319.65      343.36      4.82 o 
  -1   2   8     1248.74     1331.07     16.48 o 
   0   2   8     3068.21     3155.57     38.04 o 
   1   2   8     2469.89     2589.38     28.33 o 
   2   2   8      806.81      793.11      7.83 o 
   3   2   8      861.13      848.81      9.21 o 
   4   2   8       20.91       23.13      0.73 o 
   5   2   8      793.10      789.39      7.00 o 
   6   2   8     1092.57     1127.54      8.94 o 
   7   2   8      492.74      527.01      5.63 o 
   8   2   8      188.43      187.48      2.53 o 
   9   2   8      190.18      195.40      3.11 o 
 -11   3   8       33.62       33.44      0.84 o 
 -10   3   8        0.73        1.32      0.34 o 
  -9   3   8      114.03      126.27      1.70 o 
  -8   3   8      139.31      155.22      1.87 o 
  -7   3   8      327.90      339.88      3.82 o 
  -6   3   8      387.88      379.40     11.26 o 
  -5   3   8      760.27      848.96     14.92 o 
  -4   3   8      548.11      594.93     10.79 o 
  -3   3   8     2611.01     2698.97     39.32 o 
  -2   3   8      400.85      417.04      5.76 o 
  -1   3   8      355.56      344.64      4.92 o 
   0   3   8        1.04        2.73      0.50 o 
   1   3   8     2972.14     3057.94     37.36 o 
   2   3   8      105.02      101.71      1.96 o 
   3   3   8      280.02      289.54      3.67 o 
   4   3   8      537.08      514.79      4.93 o 
   5   3   8        5.94       11.03      0.56 o 
   6   3   8        0.00        1.39      0.34 o 
   7   3   8       17.75       20.10      0.61 o 
   8   3   8        1.89        2.89      0.45 o 
   9   3   8       41.23       35.09      1.49 o 
 -11   4   8       33.97       35.40      1.03 o 
 -10   4   8       32.19       27.78      0.94 o 
  -9   4   8        1.41        1.96      0.39 o 
  -8   4   8        7.89       15.29      0.61 o 
  -7   4   8      217.42      216.20      2.91 o 
  -6   4   8       17.46       20.07      0.92 o 
  -5   4   8      133.67      137.22      3.26 o 
  -4   4   8      557.78      574.47     10.54 o 
  -3   4   8       77.16       83.80      2.12 o 
  -2   4   8       40.72       43.30      1.35 o 
  -1   4   8      507.11      474.69      6.57 o 
   0   4   8       37.98       33.97      1.34 o 
   1   4   8      102.68       92.86      1.85 o 
   2   4   8        5.35        5.46      0.86 o 
   3   4   8      565.93      599.28      6.56 o 
   4   4   8       18.97       18.12      1.26 o 
   5   4   8      220.11      230.25      2.88 o 
   6   4   8      140.57      155.32      2.02 o 
   7   4   8       39.41       39.80      0.89 o 
   8   4   8       64.02       65.33      1.81 o 
 -11   5   8        2.25        6.03      0.74 o 
 -10   5   8       44.31       57.59      1.93 o 
  -9   5   8      529.44      534.67      6.99 o 
  -8   5   8       40.09       49.59      1.25 o 
  -7   5   8      442.46      431.00      5.47 o 
  -6   5   8      179.72      194.61      3.27 o 
  -5   5   8        7.66       12.47      0.65 o 
  -4   5   8       38.95       41.59      2.23 o 
  -3   5   8      136.51      133.10      2.67 o 
  -2   5   8       63.87       62.32      1.90 o 
  -1   5   8        0.13        0.35      0.36 o 
   0   5   8      264.94      260.16      3.79 o 
   1   5   8      295.07      293.90      3.62 o 
   2   5   8      554.22      545.16      6.73 o 
   3   5   8       13.79       18.88      1.03 o 
   4   5   8      350.75      347.50      4.34 o 
   5   5   8      555.13      536.82      6.58 o 
   6   5   8      781.42      776.32     11.12 o 
   7   5   8      124.09      129.93      2.91 o 
   8   5   8       13.69       13.49      0.83 o 
 -10   6   8        0.86        0.30      0.38 o 
  -9   6   8       19.20       22.53      0.97 o 
  -8   6   8       33.32       35.92      2.75 o 
  -7   6   8      379.21      387.41      6.91 o 
  -6   6   8        0.34        1.73      0.57 o 
  -5   6   8        2.12        1.28      0.47 o 
  -4   6   8        1.26        2.65      0.48 o 
  -3   6   8      449.39      451.40      4.69 o 
  -2   6   8      264.58      271.54      3.20 o 
  -1   6   8      165.46      153.92      2.03 o 
   0   6   8       27.89       31.72      0.89 o 
   1   6   8       86.02       90.24      1.45 o 
   2   6   8      478.23      468.92      5.92 o 
   3   6   8       91.55       88.68      1.73 o 
   4   6   8      332.91      334.09      4.21 o 
   5   6   8       13.98       16.99      0.98 o 
   6   6   8       95.58      102.00      2.67 o 
   7   6   8       16.19       14.29      1.19 o 
 -10   7   8        7.73        6.95      0.74 o 
  -9   7   8        1.28        2.71      1.17 o 
  -8   7   8       76.04       72.27      2.50 o 
  -7   7   8      359.55      407.43      6.26 o 
  -6   7   8      363.30      375.84      6.75 o 
  -5   7   8       62.30       57.54      1.59 o 
  -4   7   8      506.53      496.36      5.98 o 
  -3   7   8       35.54       32.31      0.89 o 
  -2   7   8       16.41       16.28      0.74 o 
  -1   7   8       26.06       24.60      0.80 o 
   0   7   8       26.46       31.65      0.91 o 
   1   7   8      130.08      133.67      1.97 o 
   2   7   8        3.02        4.59      0.54 o 
   3   7   8     1454.76     1427.50     18.28 o 
   4   7   8      123.00      118.35      2.65 o 
   5   7   8       67.34       75.95      1.89 o 
   6   7   8       97.51      111.05      4.98 o 
   7   7   8      117.56      121.11      4.72 o 
  -9   8   8      148.87      164.18      5.25 o 
  -8   8   8       63.20       72.49      1.91 o 
  -7   8   8      345.06      356.30      6.25 o 
  -6   8   8      757.26      742.48     12.41 o 
  -5   8   8       56.29       58.77      1.97 o 
  -4   8   8      328.20      307.14      5.95 o 
  -3   8   8      360.03      352.11      5.31 o 
  -2   8   8       64.91       55.06      1.24 o 
  -1   8   8        9.40       10.66      0.65 o 
   0   8   8      373.99      365.60      4.86 o 
   1   8   8      335.09      301.16      4.88 o 
   2   8   8      649.63      630.21     10.15 o 
   3   8   8      122.12      127.28      3.54 o 
   4   8   8     1181.98     1177.97     44.68 o 
   5   8   8      218.50      236.11     13.12 o 
   6   8   8      100.55       91.72      3.93 o 
  -8   9   8      240.12      230.34      4.03 o 
  -7   9   8        0.85        1.39      0.45 o 
  -6   9   8      113.27      125.68      2.77 o 
  -5   9   8      838.91      866.91     11.87 o 
  -4   9   8       83.33       76.24      2.21 o 
  -3   9   8      136.50      156.92      3.10 o 
  -2   9   8       21.76       18.83      1.17 o 
  -1   9   8      890.02      881.77     25.21 o 
   0   9   8       86.22       83.77      4.27 o 
   1   9   8        0.00        2.22      0.83 o 
   2   9   8      100.66       95.51      2.29 o 
   3   9   8      509.06      497.04     12.17 o 
   4   9   8        1.56        3.08      1.30 o 
   5   9   8       12.21       10.87      0.92 o 
  -7  10   8        0.37        0.65      0.46 o 
  -6  10   8      208.12      204.72      3.73 o 
  -5  10   8      430.98      425.33      8.13 o 
  -4  10   8       56.55       62.46      1.57 o 
  -3  10   8        0.56        2.09      0.54 o 
  -2  10   8       57.54       70.32      2.59 o 
  -1  10   8       10.60       10.87      1.11 o 
   0  10   8        2.90        1.84      0.74 o 
   1  10   8        0.60        2.10      0.68 o 
   2  10   8        2.94        3.09      0.79 o 
   3  10   8        2.91        1.80      0.63 o 
   4  10   8       88.70       87.52      3.41 o 
  -4  11   8      103.92       99.60      4.19 o 
  -3  11   8       40.77       45.82      2.62 o 
  -2  11   8       27.91       28.54      1.97 o 
  -1  11   8      181.86      177.60      4.26 o 
   0  11   8      101.13      124.48      4.98 o 
   1  11   8      637.10      674.43     19.54 o 
   2  11   8       32.43       39.01      2.36 o 
 -12   1   9       96.28       97.81      2.68 o 
 -11   1   9       28.23       28.59      0.71 o 
 -10   1   9        2.69        1.40      0.34 o 
  -9   1   9      177.46      169.20      1.98 o 
  -8   1   9       59.06       67.20      1.18 o 
  -7   1   9      157.31      165.16      2.39 o 
  -6   1   9       14.10       18.15      1.97 o 
  -5   1   9      138.18      145.64      4.07 o 
  -4   1   9        0.37        2.10      0.60 o 
  -3   1   9        2.44        1.95      0.49 o 
  -2   1   9      214.22      223.02      3.67 o 
  -1   1   9     1273.42     1278.72     15.94 o 
   0   1   9      174.70      172.73      2.86 o 
   1   1   9      673.85      675.69      7.56 o 
   2   1   9      160.83      154.69      2.33 o 
   3   1   9      404.92      413.09      4.65 o 
   4   1   9       23.40       26.43      0.90 o 
   5   1   9      244.80      243.66      2.90 o 
   6   1   9      340.55      351.03      3.54 o 
   7   1   9      100.98      104.30      1.65 o 
   8   1   9       31.11       33.31      0.98 o 
   9   1   9        1.84        2.12      0.55 o 
 -11   2   9      185.70      190.78      3.42 o 
 -10   2   9        7.74        6.11      0.45 o 
  -9   2   9      503.13      476.60      5.63 o 
  -8   2   9      156.45      169.39      2.16 o 
  -7   2   9       26.54       28.10      0.93 o 
  -6   2   9      113.18      103.72      1.74 o 
  -5   2   9      511.80      536.72      9.87 o 
  -4   2   9       56.18       47.68      1.67 o 
  -3   2   9      389.41      434.43      7.18 o 
  -2   2   9      174.58      176.70      3.12 o 
  -1   2   9      888.02      914.56     11.72 o 
   0   2   9       91.98      106.09      2.17 o 
   1   2   9       10.61        9.88      0.75 o 
   2   2   9       78.62       78.80      1.67 o 
   3   2   9      354.91      365.21      3.56 o 
   4   2   9      203.50      193.96      2.46 o 
   5   2   9      376.68      390.58      4.06 o 
   6   2   9      277.25      277.86      2.86 o 
   7   2   9      264.56      282.99      4.68 o 
   8   2   9       31.56       28.05      1.09 o 
 -11   3   9       51.83       49.08      1.12 o 
 -10   3   9      277.46      248.65      3.09 o 
  -9   3   9        0.95        1.04      0.33 o 
  -8   3   9        0.23        1.17      0.36 o 
  -7   3   9       25.46       25.37      0.87 o 
  -6   3   9     1704.72     1633.80     15.75 o 
  -5   3   9      659.67      699.04     12.52 o 
  -4   3   9       12.49       14.20      1.05 o 
  -3   3   9      229.29      220.32      4.15 o 
  -2   3   9        4.03        3.30      0.74 o 
  -1   3   9      510.84      543.61      7.38 o 
   0   3   9      236.71      228.84      3.70 o 
   1   3   9      354.12      360.79      5.28 o 
   2   3   9       19.25       27.58      1.12 o 
   3   3   9      140.82      138.64      1.93 o 
   4   3   9       22.97       18.71      0.79 o 
   5   3   9       63.23       60.74      1.17 o 
   6   3   9      945.27      975.24      9.86 o 
   7   3   9      121.48      115.57      1.86 o 
   8   3   9      244.32      248.93      4.78 o 
 -11   4   9      289.16      319.49      6.56 o 
 -10   4   9       90.78      101.67      1.87 o 
  -9   4   9      628.19      594.98      6.50 o 
  -8   4   9       81.06       75.89      1.31 o 
  -7   4   9      965.60      951.58     10.80 o 
  -6   4   9       38.69       45.13      1.45 o 
  -5   4   9       54.68       55.08      1.37 o 
  -4   4   9      127.43      140.49      3.53 o 
  -3   4   9     1167.28     1163.68     17.74 o 
  -2   4   9      724.30      698.71     10.19 o 
  -1   4   9      892.99      896.05     10.67 o 
   0   4   9      369.37      353.45      4.82 o 
   1   4   9      419.73      391.01      5.21 o 
   2   4   9      745.11      780.23      7.59 o 
   3   4   9       83.22       80.55      1.44 o 
   4   4   9       43.90       42.02      1.16 o 
   5   4   9        1.24        2.78      0.41 o 
   6   4   9       28.30       33.79      1.09 o 
   7   4   9      509.96      539.28      8.86 o 
   8   4   9       63.00       55.27      2.62 o 
 -10   5   9       97.40      103.55      2.23 o 
  -9   5   9      204.01      193.59      3.02 o 
  -8   5   9        0.57        1.07      0.31 o 
  -7   5   9      343.20      335.75      5.40 o 
  -6   5   9      546.14      548.40      6.79 o 
  -5   5   9        6.39        8.21      0.64 o 
  -4   5   9      212.56      232.15      3.21 o 
  -3   5   9        3.21        7.76      0.59 o 
  -2   5   9      134.02      132.07      2.15 o 
  -1   5   9       96.87      105.22      1.51 o 
   0   5   9       85.53       83.04      1.39 o 
   1   5   9        3.47        4.48      0.45 o 
   2   5   9      367.40      381.33      4.20 o 
   3   5   9       69.58       65.39      1.36 o 
   4   5   9        2.37        1.51      0.43 o 
   5   5   9       42.40       35.30      1.18 o 
   6   5   9       55.58       52.27      2.22 o 
   7   5   9      310.74      309.58      6.78 o 
 -10   6   9        1.50        3.18      1.30 o 
  -9   6   9        8.36        6.47      0.81 o 
  -8   6   9      209.39      184.73      4.55 o 
  -7   6   9       89.07      105.44      2.35 o 
  -6   6   9       20.97       16.82      0.86 o 
  -5   6   9      322.60      302.48      4.22 o 
  -4   6   9      141.22      140.21      2.13 o 
  -3   6   9      687.23      666.56      7.43 o 
  -2   6   9      504.47      478.80      4.84 o 
  -1   6   9      230.83      212.99      2.51 o 
   0   6   9      468.41      453.93      4.67 o 
   1   6   9       66.51       66.17      1.36 o 
   2   6   9        0.98        0.85      0.37 o 
   3   6   9       47.22       45.04      1.19 o 
   4   6   9      174.44      186.44      3.26 o 
   5   6   9       86.41       93.71      1.94 o 
   6   6   9       68.66       71.75      2.50 o 
   7   6   9       59.42       50.97      1.86 o 
  -9   7   9        0.32        0.13      0.55 o 
  -8   7   9      207.85      181.14      3.67 o 
  -7   7   9      114.29      113.95      2.36 o 
  -6   7   9      128.63      116.13      2.87 o 
  -5   7   9      155.57      158.50      3.14 o 
  -4   7   9      264.53      254.79      3.54 o 
  -3   7   9      254.93      248.23      3.32 o 
  -2   7   9     2046.00     1960.66     17.76 o 
  -1   7   9        0.40        1.69      0.35 o 
   0   7   9     2211.05     2183.33     20.90 o 
   1   7   9       47.62       47.73      1.09 o 
   2   7   9     1185.77     1168.72     13.90 o 
   3   7   9       92.50       87.58      2.19 o 
   4   7   9       14.51       11.95      0.90 o 
   5   7   9       20.28       17.96      1.15 o 
   6   7   9        9.34        5.05      0.81 o 
  -8   8   9      147.02      145.30      2.97 o 
  -7   8   9      263.57      253.78      4.69 o 
  -6   8   9       28.11       32.67      1.36 o 
  -5   8   9      479.09      455.61     11.17 o 
  -4   8   9      147.87      172.52      3.82 o 
  -3   8   9     1654.66     1609.52     31.45 o 
  -2   8   9      344.97      323.29      6.76 o 
  -1   8   9       25.29       30.95      1.39 o 
   0   8   9       20.14       19.20      1.05 o 
   1   8   9      310.60      290.25      4.95 o 
   2   8   9      227.32      223.95      4.16 o 
   3   8   9       43.12       54.66      1.67 o 
   4   8   9       18.92       23.28      2.36 o 
   5   8   9       26.27       32.34      1.67 o 
  -7   9   9        2.51        4.06      0.60 o 
  -6   9   9      331.50      322.67      5.55 o 
  -5   9   9       12.42       12.45      0.81 o 
  -4   9   9      370.52      351.97      6.34 o 
  -3   9   9        0.31        0.38      0.41 o 
  -2   9   9       59.64       68.56      2.46 o 
  -1   9   9        9.45        9.06      1.00 o 
   0   9   9      286.68      289.53      4.41 o 
   1   9   9        2.65        7.16      0.80 o 
   2   9   9      359.34      350.43      6.47 o 
   3   9   9        0.73        1.41      0.54 o 
   4   9   9       21.18       19.39      1.29 o 
  -6  10   9      154.43      151.79      3.43 o 
  -5  10   9       57.52       53.44      1.80 o 
  -4  10   9      100.00      105.41      2.40 o 
  -3  10   9        9.69        7.59      1.30 o 
  -2  10   9       10.56       12.83      1.11 o 
  -1  10   9       80.46       64.08      2.88 o 
   0  10   9       30.43       28.69      1.37 o 
   1  10   9        0.03        1.52      0.87 o 
   2  10   9       75.00       87.91      2.26 o 
   3  10   9      388.91      463.72     13.43 o 
  -2  11   9       43.18       57.87      2.62 o 
  -1  11   9       22.32       26.96      1.84 o 
   0  11   9      129.77      141.33      4.99 o 
   1  11   9        2.14        2.88      0.78 o 
 -11   0  10       89.35       84.37      2.11 o 
 -10   0  10       38.95       25.99      2.36 o 
  -9   0  10      651.70      652.55      9.13 o 
  -8   0  10     1132.74     1199.62     16.45 o 
  -7   0  10      659.74      668.02     10.98 o 
  -6   0  10       30.88       26.17      1.08 o 
  -5   0  10      928.70      941.06     29.35 o 
  -4   0  10     1642.99     1692.76     51.20 o 
  -3   0  10      440.65      463.52     15.52 o 
  -2   0  10      321.90      334.32      8.36 o 
  -1   0  10      275.41      304.51      7.80 o 
   0   0  10      119.74      116.12      2.46 o 
   1   0  10      949.62      985.49     17.19 o 
   2   0  10     1384.49     1351.80     19.93 o 
   3   0  10      390.53      380.13      5.60 o 
   4   0  10       86.35       84.37      2.18 o 
   5   0  10      650.27      653.35      9.71 o 
   6   0  10        7.28        8.47      0.70 o 
   7   0  10      228.11      233.06      5.68 o 
   8   0  10        5.85        3.61      0.63 o 
 -11   1  10       71.46       92.82      1.53 o 
 -10   1  10       38.69       36.28      0.95 o 
  -9   1  10     1221.18     1248.03     12.03 o 
  -8   1  10        9.87        9.62      0.59 o 
  -7   1  10     1195.48     1166.79     12.81 o 
  -6   1  10      106.96      113.16      1.86 o 
  -5   1  10      287.35      320.19      6.36 o 
  -4   1  10      452.03      436.90     10.42 o 
  -3   1  10      150.13      143.73      3.47 o 
  -2   1  10      165.84      170.77      3.09 o 
  -1   1  10       46.55       47.06      1.37 o 
   0   1  10       44.25       48.80      1.14 o 
   1   1  10       35.82       34.73      1.02 o 
   2   1  10      328.72      355.57      3.69 o 
   3   1  10       68.45       72.33      1.26 o 
   4   1  10       42.66       43.57      1.27 o 
   5   1  10      175.71      173.50      2.64 o 
   6   1  10      236.76      237.63      2.73 o 
   7   1  10       66.95       67.84      1.97 o 
   8   1  10      298.85      302.93      8.07 o 
 -11   2  10       24.44       21.34      0.80 o 
 -10   2  10        9.18       17.62      0.71 o 
  -9   2  10      168.28      179.24      2.36 o 
  -8   2  10        0.17        2.39      0.64 o 
  -7   2  10      846.83      872.07      9.82 o 
  -6   2  10       33.57       42.91      1.06 o 
  -5   2  10      154.05      152.75      2.69 o 
  -4   2  10      885.97      933.79     21.41 o 
  -3   2  10        4.17        6.24      0.68 o 
  -2   2  10      652.89      622.12      8.99 o 
  -1   2  10       50.91       53.58      1.72 o 
   0   2  10      222.03      226.28      4.33 o 
   1   2  10      179.43      167.74      2.54 o 
   2   2  10       78.20       86.72      1.32 o 
   3   2  10      302.29      317.62      3.54 o 
   4   2  10        3.13        5.12      0.55 o 
   5   2  10      389.53      395.51      5.03 o 
   6   2  10       43.70       42.89      0.98 o 
   7   2  10        0.40        1.91      0.94 o 
   8   2  10      169.68      171.57      3.18 o 
 -11   3  10      158.46      150.02      2.58 o 
 -10   3  10       17.80       14.48      0.62 o 
  -9   3  10      307.64      310.72      3.76 o 
  -8   3  10       93.43       93.96      1.67 o 
  -7   3  10      132.62      130.04      2.24 o 
  -6   3  10       47.87       48.85      1.24 o 
  -5   3  10      235.03      239.28      3.26 o 
  -4   3  10     1127.42     1157.95     23.34 o 
  -3   3  10     1360.28     1338.10     20.25 o 
  -2   3  10      276.47      258.36      4.33 o 
  -1   3  10      746.81      721.01      8.16 o 
   0   3  10      145.83      141.54      2.80 o 
   1   3  10       23.82       29.65      0.89 o 
   2   3  10      915.91      923.70     10.59 o 
   3   3  10       19.79       22.69      1.01 o 
   4   3  10      189.80      182.11      2.51 o 
   5   3  10       60.61       62.21      1.26 o 
   6   3  10      281.23      286.95      3.88 o 
   7   3  10       38.75       40.68      1.36 o 
 -11   4  10        1.39        2.58      0.65 o 
 -10   4  10       55.37       63.81      1.35 o 
  -9   4  10      250.11      260.84      3.51 o 
  -8   4  10        8.23        9.71      0.63 o 
  -7   4  10      279.28      274.17      5.55 o 
  -6   4  10        0.01        1.59      0.45 o 
  -5   4  10      776.80      767.83      9.39 o 
  -4   4  10      270.37      244.25      3.70 o 
  -3   4  10       30.70       35.99      1.00 o 
  -2   4  10      287.32      271.98      2.88 o 
  -1   4  10       66.29       73.23      1.10 o 
   0   4  10      456.10      457.72      4.43 o 
   1   4  10      145.82      126.30      1.78 o 
   2   4  10     1503.99     1455.87     12.68 o 
   3   4  10      167.07      167.50      2.26 o 
   4   4  10        2.35        2.69      0.45 o 
   5   4  10      307.98      308.33      4.17 o 
   6   4  10      199.38      191.79      4.07 o 
   7   4  10      456.32      481.44     10.80 o 
 -10   5  10       74.50       80.77      1.97 o 
  -9   5  10        0.63        0.99      0.54 o 
  -8   5  10      116.41      106.49      1.93 o 
  -7   5  10      136.11      133.68      2.50 o 
  -6   5  10      361.49      330.71      4.47 o 
  -5   5  10       25.14       23.59      0.98 o 
  -4   5  10        0.26        1.24      0.41 o 
  -3   5  10      233.23      239.51      3.23 o 
  -2   5  10       13.22       12.02      0.58 o 
  -1   5  10      292.78      285.12      2.85 o 
   0   5  10        6.06        6.87      0.49 o 
   1   5  10      202.55      195.01      2.40 o 
   2   5  10       39.94       40.90      0.99 o 
   3   5  10        1.60        1.76      0.46 o 
   4   5  10      546.80      531.87      6.74 o 
   5   5  10       75.11       84.96      1.95 o 
   6   5  10        0.70        1.71      0.74 o 
   7   5  10      134.68      132.68      4.72 o 
 -10   6  10       32.76       23.04      1.58 o 
  -9   6  10       69.59       71.83      2.23 o 
  -8   6  10      116.90       90.82      2.32 o 
  -7   6  10      364.55      381.23      5.34 o 
  -6   6  10     1311.69     1263.77     19.00 o 
  -5   6  10      298.84      293.25      5.09 o 
  -4   6  10      397.86      365.08      5.15 o 
  -3   6  10        0.06        0.43      0.37 o 
  -2   6  10      101.88       96.23      1.62 o 
  -1   6  10      178.50      178.42      2.21 o 
   0   6  10      684.81      682.21      7.24 o 
   1   6  10       72.71       70.16      1.40 o 
   2   6  10       27.49       29.85      0.97 o 
   3   6  10       34.98       41.26      1.33 o 
   4   6  10       78.25       78.59      2.03 o 
   5   6  10       99.90       94.53      2.52 o 
   6   6  10      189.82      179.22      3.63 o 
  -9   7  10       28.41       41.55      1.25 o 
  -8   7  10       40.49       36.20      1.34 o 
  -7   7  10       13.91       10.22      0.84 o 
  -6   7  10       70.62       70.04      1.83 o 
  -5   7  10       27.87       23.73      1.23 o 
  -4   7  10        4.87        5.20      0.84 o 
  -3   7  10      410.52      382.25      6.41 o 
  -2   7  10       59.65       56.60      1.63 o 
  -1   7  10      713.18      706.02      8.50 o 
   0   7  10       74.94       73.50      1.58 o 
   1   7  10       62.66       67.84      1.70 o 
   2   7  10       29.58       33.74      1.23 o 
   3   7  10        8.10       10.94      0.87 o 
   4   7  10      218.37      235.86      5.14 o 
   5   7  10      124.35      117.24      3.41 o 
  -8   8  10        0.65        0.48      0.38 o 
  -7   8  10       27.50       27.01      1.10 o 
  -6   8  10      253.74      265.61      4.78 o 
  -5   8  10        0.39        7.12      6.02 o 
  -4   8  10        3.89        8.27      1.32 o 
  -3   8  10       15.79       17.14      0.93 o 
  -2   8  10       29.29       36.31      1.22 o 
  -1   8  10      223.76      206.19      4.01 o 
   0   8  10       45.94       47.20      1.31 o 
   1   8  10       15.11       12.42      0.89 o 
   2   8  10       45.73       62.46      2.13 o 
   3   8  10       28.49       41.28      2.39 o 
   4   8  10      105.53      115.44      3.93 o 
   5   8  10        2.83        5.24      1.04 o 
  -6   9  10       12.28       15.77      0.95 o 
  -5   9  10      100.49      110.52      2.56 o 
  -4   9  10       41.29       46.43      2.36 o 
  -3   9  10        2.06        3.33      0.56 o 
  -2   9  10       53.03       53.30      1.59 o 
  -1   9  10        4.44        7.22      0.75 o 
   0   9  10        4.83        7.63      0.78 o 
   1   9  10        5.57        7.09      0.74 o 
   2   9  10      167.28      178.53      3.33 o 
   3   9  10        9.48        9.77      0.75 o 
   4   9  10       38.92       26.97      2.88 o 
  -5  10  10       81.27       70.23      3.14 o 
  -4  10  10        0.02        0.52      0.78 o 
  -3  10  10       11.27       11.26      1.58 o 
  -2  10  10       12.61       17.93      1.11 o 
  -1  10  10       11.27       14.19      0.95 o 
   0  10  10      136.08      145.62      6.81 o 
   1  10  10       36.32       35.87      2.36 o 
   2  10  10        2.05        3.92      1.04 o 
 -11   1  11       17.05       21.05      0.69 o 
 -10   1  11      464.94      475.42      5.61 o 
  -9   1  11        2.63        4.07      0.41 o 
  -8   1  11      225.06      229.87      3.06 o 
  -7   1  11     1114.74     1124.02     12.38 o 
  -6   1  11       17.62       20.03      0.99 o 
  -5   1  11       14.91       17.13      0.78 o 
  -4   1  11      482.53      508.31      6.66 o 
  -3   1  11      274.63      264.80      3.91 o 
  -2   1  11     1183.27     1130.71     17.77 o 
  -1   1  11      146.58      144.87      2.08 o 
   0   1  11      291.12      276.88      2.74 o 
   1   1  11        2.17        4.62      0.42 o 
   2   1  11      269.13      276.21      2.82 o 
   3   1  11      326.25      316.25      3.86 o 
   4   1  11        9.33       10.27      0.74 o 
   5   1  11      118.39      115.73      2.10 o 
   6   1  11      148.71      149.36      2.61 o 
   7   1  11      119.18      121.88      6.81 o 
 -11   2  11      116.85      123.25      2.26 o 
 -10   2  11        2.78        3.61      0.44 o 
  -9   2  11     1006.45      951.56      9.87 o 
  -8   2  11      189.27      195.63      2.70 o 
  -7   2  11      537.13      527.22      6.36 o 
  -6   2  11      133.64      127.41      2.23 o 
  -5   2  11       38.61       38.48      1.42 o 
  -4   2  11        3.58        4.14      0.76 o 
  -3   2  11      200.88      201.74      2.32 o 
  -2   2  11     1171.53     1145.24     10.52 o 
  -1   2  11      147.68      145.39      1.84 o 
   0   2  11      402.84      388.76      3.30 o 
   1   2  11       84.89       90.26      1.94 o 
   2   2  11      528.90      513.00      4.79 o 
   3   2  11       44.05       44.43      1.05 o 
   4   2  11      231.35      228.73      3.46 o 
   5   2  11      267.30      255.13      3.64 o 
   6   2  11       67.09       60.90      1.63 o 
   7   2  11        4.86        5.96      0.60 o 
 -11   3  11        5.11        4.88      0.63 o 
 -10   3  11      130.46      126.54      1.94 o 
  -9   3  11      132.31      144.27      2.11 o 
  -8   3  11      757.31      732.15      7.80 o 
  -7   3  11      113.22       96.50      1.85 o 
  -6   3  11       27.56       27.70      1.00 o 
  -5   3  11        9.66       13.31      0.74 o 
  -4   3  11       42.81       47.67      1.14 o 
  -3   3  11       72.23       73.71      1.29 o 
  -2   3  11       63.88       59.74      1.11 o 
  -1   3  11      362.22      350.67      3.31 o 
   0   3  11     2191.82     2098.64     16.61 o 
   1   3  11     2135.52     2151.76     21.90 o 
   2   3  11     2290.16     2307.41     19.62 o 
   3   3  11        1.11        2.93      0.46 o 
   4   3  11       17.73       17.22      0.83 o 
   5   3  11       54.25       53.48      1.25 o 
   6   3  11      129.91      135.68      3.87 o 
   7   3  11      396.47      382.98      7.72 o 
 -10   4  11       65.48       59.22      1.26 o 
  -9   4  11       56.62       53.40      1.30 o 
  -8   4  11        0.33        2.00      0.59 o 
  -7   4  11        0.19        1.30      0.48 o 
  -6   4  11      330.44      328.04      7.16 o 
  -5   4  11     1918.15     1894.63     22.04 o 
  -4   4  11        6.22        5.19      0.59 o 
  -3   4  11      236.96      244.94      2.89 o 
  -2   4  11      476.69      433.73      4.34 o 
  -1   4  11      137.82      127.21      1.62 o 
   0   4  11      428.16      425.62      4.05 o 
   1   4  11     2162.46     2150.06     20.16 o 
   2   4  11      798.06      782.52      9.38 o 
   3   4  11      604.63      585.24      8.67 o 
   4   4  11       81.40       86.33      1.94 o 
   5   4  11        0.61        1.58      0.46 o 
   6   4  11      608.54      651.06     11.52 o 
 -10   5  11      116.91      118.76      4.19 o 
  -9   5  11      124.05      116.99      2.62 o 
  -8   5  11     1214.34     1228.86     16.28 o 
  -7   5  11        3.21        2.43      0.55 o 
  -6   5  11      533.83      518.79      9.04 o 
  -5   5  11       40.88       49.54      1.55 o 
  -4   5  11      770.01      707.93      8.23 o 
  -3   5  11       17.05       14.72      0.71 o 
  -2   5  11       18.07       18.80      0.66 o 
  -1   5  11      316.53      308.25      3.12 o 
   0   5  11       72.10       74.24      1.31 o 
   1   5  11      428.09      460.22      5.24 o 
   2   5  11      858.74      875.10     11.11 o 
   3   5  11       20.04       25.67      1.30 o 
   4   5  11        0.00        0.72      0.52 o 
   5   5  11       36.95       40.88      1.99 o 
   6   5  11       92.52       90.14      2.60 o 
  -9   6  11        6.31        5.92      0.60 o 
  -8   6  11      292.43      279.84      5.65 o 
  -7   6  11       10.87       11.09      0.96 o 
  -6   6  11        0.93        2.42      0.64 o 
  -5   6  11      159.32      154.22      3.73 o 
  -4   6  11        0.86        0.99      0.64 o 
  -3   6  11      690.99      687.75     10.37 o 
  -2   6  11       41.20       33.48      1.34 o 
  -1   6  11        6.27        7.05      0.54 o 
   0   6  11      336.57      320.89      4.16 o 
   1   6  11      148.00      131.99      2.45 o 
   2   6  11       51.69       52.80      1.42 o 
   3   6  11        2.14        2.96      0.53 o 
   4   6  11      559.17      554.42      9.47 o 
   5   6  11      233.16      212.48      4.08 o 
  -8   7  11      441.47      471.95      9.36 o 
  -7   7  11        7.24        6.93      0.75 o 
  -6   7  11       27.18       22.02      1.07 o 
  -5   7  11        1.32        2.62      0.64 o 
  -4   7  11       31.73       30.53      1.65 o 
  -3   7  11      842.88      786.54     10.84 o 
  -2   7  11       15.24       13.60      0.87 o 
  -1   7  11        4.34        2.80      0.52 o 
   0   7  11       16.05       20.25      0.97 o 
   1   7  11       29.00       29.61      1.11 o 
   2   7  11      203.00      197.36      3.42 o 
   3   7  11       28.46       40.19      1.37 o 
   4   7  11      126.74      144.80      4.10 o 
   5   7  11       84.30       80.06      2.41 o 
  -7   8  11        1.62        2.23      0.55 o 
  -6   8  11        4.72        4.31      0.60 o 
  -5   8  11       63.93       64.88      1.91 o 
  -4   8  11      351.27      362.22      5.84 o 
  -3   8  11       54.88       60.55      1.52 o 
  -2   8  11        2.87        3.56      0.91 o 
  -1   8  11      212.47      228.94      4.20 o 
   0   8  11      267.72      272.16      4.38 o 
   1   8  11        1.49        0.89      0.46 o 
   2   8  11       68.39       70.34      1.72 o 
   3   8  11        1.60        0.60      0.43 o 
   4   8  11       40.76       40.49      1.75 o 
  -6   9  11       11.70       16.75      1.04 o 
  -5   9  11      122.20      116.88      3.13 o 
  -4   9  11      177.62      190.79      4.52 o 
  -3   9  11       52.97       48.99      2.04 o 
  -2   9  11       20.50       28.33      1.53 o 
  -1   9  11       11.30        7.98      0.70 o 
   0   9  11       42.07       48.02      1.75 o 
   1   9  11      367.72      389.47      6.00 o 
   2   9  11        3.73        2.46      0.50 o 
  -4  10  11      105.08       99.35      3.93 o 
  -3  10  11      126.37      140.79      4.98 o 
  -2  10  11        2.11        2.10      0.78 o 
  -1  10  11       24.25       24.87      1.58 o 
   0  10  11       32.28       37.19      2.10 o 
 -10   0  12      329.02      330.89      8.73 o 
  -9   0  12      273.74      254.92      4.15 o 
  -8   0  12     3506.41     3548.72     51.79 o 
  -7   0  12      166.56      191.85      4.06 o 
  -6   0  12     1480.39     1528.68     32.92 o 
  -5   0  12     1141.58     1178.65     16.86 o 
  -4   0  12       10.18       12.53      0.94 o 
  -3   0  12      124.11      108.43      2.29 o 
  -2   0  12      105.12       99.72      2.03 o 
  -1   0  12      974.09      900.22     10.20 o 
   0   0  12     1657.50     1543.36     17.81 o 
   1   0  12      251.30      239.07      4.12 o 
   2   0  12        3.89        6.63      1.57 o 
   3   0  12      157.07      163.81      3.75 o 
   4   0  12       55.25       55.80      1.90 o 
   5   0  12      189.68      175.80      3.71 o 
   6   0  12      169.45      170.75      5.77 o 
   7   0  12      263.75      268.55      7.89 o 
 -10   1  12      239.26      250.22      5.64 o 
  -9   1  12       47.39       50.15      1.05 o 
  -8   1  12        9.26        9.13      0.62 o 
  -7   1  12       16.55       26.78      1.12 o 
  -6   1  12        7.07        7.96      0.72 o 
  -5   1  12        1.48        3.80      0.83 o 
  -4   1  12     1037.89     1071.09     11.68 o 
  -3   1  12      320.02      315.69      3.15 o 
  -2   1  12      992.63      924.89      8.25 o 
  -1   1  12       62.10       74.68      1.10 o 
   0   1  12      118.84      123.07      1.55 o 
   1   1  12       11.49       12.03      0.58 o 
   2   1  12       19.25       18.37      0.68 o 
   3   1  12      514.83      497.58      5.89 o 
   4   1  12      110.78      112.39      2.27 o 
   5   1  12       33.51       36.37      1.15 o 
   6   1  12      168.62      171.19      4.99 o 
 -10   2  12        0.44        0.74      0.32 o 
  -9   2  12       81.96       69.47      1.41 o 
  -8   2  12       39.27       29.12      0.89 o 
  -7   2  12       12.18       12.73      0.82 o 
  -6   2  12      118.82      115.35      2.10 o 
  -5   2  12      486.00      503.97      6.02 o 
  -4   2  12      190.52      200.31      2.75 o 
  -3   2  12      240.58      225.44      2.45 o 
  -2   2  12        8.18        6.22      0.45 o 
  -1   2  12      328.12      309.59      2.77 o 
   0   2  12        1.40        1.59      0.35 o 
   1   2  12      380.77      386.44      4.12 o 
   2   2  12      319.07      306.99      3.40 o 
   3   2  12       83.96       85.80      1.82 o 
   4   2  12       71.98       64.44      1.59 o 
   5   2  12       31.80       29.56      1.16 o 
   6   2  12        0.09        0.26      0.45 o 
 -10   3  12       10.54       14.49      0.73 o 
  -9   3  12      234.85      238.93      4.62 o 
  -8   3  12       83.17       78.11      1.43 o 
  -7   3  12      147.83      149.13      2.64 o 
  -6   3  12     1347.42     1374.57     22.76 o 
  -5   3  12     1059.07     1051.65     11.47 o 
  -4   3  12        0.32        0.58      0.38 o 
  -3   3  12      380.55      364.04      3.71 o 
  -2   3  12      122.16      112.95      1.53 o 
  -1   3  12       15.05       10.29      0.50 o 
   0   3  12      106.08      100.42      1.51 o 
   1   3  12      532.79      528.61      5.25 o 
   2   3  12       29.43       32.73      1.08 o 
   3   3  12       72.27       67.09      1.73 o 
   4   3  12       45.31       47.23      1.71 o 
   5   3  12       12.09       16.37      1.29 o 
   6   3  12       32.14       37.46      1.49 o 
 -10   4  12        1.75        2.37      0.55 o 
  -9   4  12       98.43       96.21      2.54 o 
  -8   4  12        9.79        7.68      0.62 o 
  -7   4  12      158.89      153.68      3.46 o 
  -6   4  12      467.42      456.50     10.32 o 
  -5   4  12      858.29      859.58     12.42 o 
  -4   4  12     1057.89     1032.48     14.01 o 
  -3   4  12      303.82      289.75      3.15 o 
  -2   4  12      254.57      248.61      2.74 o 
  -1   4  12        2.36        2.29      0.35 o 
   0   4  12       49.06       43.01      0.93 o 
   1   4  12      895.36      872.85      8.67 o 
   2   4  12       57.91       50.14      1.28 o 
   3   4  12      349.49      330.50      4.51 o 
   4   4  12        6.63        6.80      0.62 o 
   5   4  12        4.48        5.65      0.64 o 
   6   4  12        1.63        1.30      0.78 o 
  -9   5  12        3.92        3.53      0.45 o 
  -8   5  12      414.71      415.78      9.17 o 
  -7   5  12      329.38      339.21      6.19 o 
  -6   5  12        3.88        3.70      0.79 o 
  -5   5  12        6.59        4.18      0.71 o 
  -4   5  12       38.56       42.32      1.87 o 
  -3   5  12      603.43      621.77      7.43 o 
  -2   5  12      108.97      101.09      1.77 o 
  -1   5  12      203.21      208.14      2.75 o 
   0   5  12      208.27      209.78      2.77 o 
   1   5  12      463.25      450.65      5.18 o 
   2   5  12       16.44       22.71      1.31 o 
   3   5  12      544.55      540.03      6.84 o 
   4   5  12       12.31       14.99      1.28 o 
   5   5  12        3.64        6.27      0.69 o 
  -8   6  12        4.08        5.64      0.90 o 
  -7   6  12       47.41       41.49      1.45 o 
  -6   6  12       61.41       60.17      2.02 o 
  -5   6  12       26.63       23.23      1.34 o 
  -4   6  12      624.93      606.39     10.60 o 
  -3   6  12      651.71      634.29     10.18 o 
  -2   6  12      967.61      965.41     14.53 o 
  -1   6  12      343.22      349.34      5.18 o 
   0   6  12       12.74       12.57      0.80 o 
   1   6  12      221.27      215.90      3.39 o 
   2   6  12       30.01       28.53      1.05 o 
   3   6  12      434.74      410.74      5.79 o 
   4   6  12       35.81       29.71      1.11 o 
  -7   7  12     1458.60     1434.57     39.20 o 
  -6   7  12        8.07       11.60      0.90 o 
  -5   7  12        4.56        5.55      0.66 o 
  -4   7  12       31.92       32.42      1.31 o 
  -3   7  12       31.33       32.00      1.15 o 
  -2   7  12       56.31       55.09      1.55 o 
  -1   7  12      125.40      118.95      2.40 o 
   0   7  12       95.18       87.39      1.80 o 
   1   7  12        0.35        0.26      0.46 o 
   2   7  12      528.50      514.19      6.95 o 
   3   7  12      244.94      240.71      3.59 o 
  -7   8  12       20.88       18.85      1.30 o 
  -6   8  12      126.68      138.17      5.38 o 
  -5   8  12       81.39       87.04      1.96 o 
  -4   8  12        0.97        2.21      0.60 o 
  -3   8  12       49.32       37.94      1.61 o 
  -2   8  12       10.41       11.43      0.84 o 
  -1   8  12      222.46      234.77      3.62 o 
   0   8  12        0.01        1.39      0.56 o 
   1   8  12        6.56        7.88      0.58 o 
   2   8  12      149.76      149.75      3.40 o 
  -4   9  12      132.33      137.39      4.99 o 
  -3   9  12       27.81       27.61      1.37 o 
  -2   9  12      179.11      173.71      3.48 o 
  -1   9  12      201.34      205.43      4.03 o 
   0   9  12      170.36      151.86      3.98 o 
   1   9  12        6.04        4.14      0.81 o 
 -10   1  13       34.31       28.79      0.78 o 
  -9   1  13        0.03        0.13      0.32 o 
  -8   1  13       10.71        8.87      0.78 o 
  -7   1  13        1.91        4.37      0.60 o 
  -6   1  13      202.70      210.86      3.21 o 
  -5   1  13      102.92      101.04      2.02 o 
  -4   1  13      434.42      419.78      4.55 o 
  -3   1  13       67.11       64.38      1.06 o 
  -2   1  13      218.86      221.42      2.38 o 
  -1   1  13       91.56       84.03      1.19 o 
   0   1  13      109.30      113.81      1.79 o 
   1   1  13        6.34        5.58      0.55 o 
   2   1  13       14.01       18.84      0.81 o 
   3   1  13       31.86       34.44      1.04 o 
   4   1  13       41.82       36.99      1.12 o 
   5   1  13       10.79       13.11      0.84 o 
 -10   2  13       38.41       38.02      1.25 o 
  -9   2  13        9.07        9.71      0.56 o 
  -8   2  13       94.13       84.87      1.76 o 
  -7   2  13      314.11      325.97      4.76 o 
  -6   2  13      237.89      246.46      4.07 o 
  -5   2  13       39.34       48.69      1.33 o 
  -4   2  13       29.00       35.97      0.97 o 
  -3   2  13        5.88        7.80      0.49 o 
  -2   2  13      220.15      204.01      2.03 o 
  -1   2  13      308.85      277.00      2.70 o 
   0   2  13        3.18        4.44      0.46 o 
   1   2  13       17.94       18.77      0.87 o 
   2   2  13      291.53      285.95      4.02 o 
   3   2  13        9.34       10.28      0.67 o 
   4   2  13       44.65       52.79      1.33 o 
   5   2  13       97.76      110.55      3.39 o 
  -9   3  13       25.68       26.45      0.78 o 
  -8   3  13        6.14        8.04      0.62 o 
  -7   3  13      386.05      359.78      5.64 o 
  -6   3  13        0.68        0.83      0.47 o 
  -5   3  13        1.71        0.98      0.46 o 
  -4   3  13      217.24      217.56      3.29 o 
  -3   3  13      112.19      107.00      2.01 o 
  -2   3  13       12.72       12.09      0.52 o 
  -1   3  13      410.00      398.92      3.98 o 
   0   3  13      321.09      338.31      4.44 o 
   1   3  13      289.06      276.79      3.99 o 
   2   3  13       72.55       63.52      1.51 o 
   3   3  13       30.69       27.17      1.07 o 
   4   3  13       44.44       47.01      1.61 o 
   5   3  13       11.39       12.06      0.80 o 
  -9   4  13      354.25      365.39      9.01 o 
  -8   4  13       16.39       19.31      1.12 o 
  -7   4  13      502.29      512.08     11.19 o 
  -6   4  13      403.68      417.04      6.63 o 
  -5   4  13        5.58        5.06      0.62 o 
  -4   4  13      582.37      574.35      7.64 o 
  -3   4  13        8.81       13.03      0.85 o 
  -2   4  13        0.56        0.53      0.35 o 
  -1   4  13      233.24      220.69      2.97 o 
   0   4  13      114.91      106.71      2.00 o 
   1   4  13      143.38      154.25      2.45 o 
   2   4  13      395.70      392.54      5.23 o 
   3   4  13      335.28      353.79      4.58 o 
   4   4  13       20.31       20.56      0.94 o 
   5   4  13       99.18       96.45      3.67 o 
  -8   5  13        1.79        5.02      0.60 o 
  -7   5  13        3.69        6.39      0.65 o 
  -6   5  13        2.62        5.00      0.71 o 
  -5   5  13       98.72      105.52      2.45 o 
  -4   5  13       22.67       22.18      1.10 o 
  -3   5  13       22.77       27.64      1.04 o 
  -2   5  13      149.71      156.56      2.49 o 
  -1   5  13        7.79        9.01      0.65 o 
   0   5  13     1055.33     1133.80     14.55 o 
   1   5  13      112.67       98.74      1.80 o 
   2   5  13       49.47       46.57      1.28 o 
   3   5  13      248.29      232.88      4.02 o 
   4   5  13      334.00      345.52      6.01 o 
  -7   6  13      120.93      118.80      4.00 o 
  -6   6  13      199.21      221.21      7.66 o 
  -5   6  13        0.40        1.22      0.51 o 
  -4   6  13      426.95      411.52      6.60 o 
  -3   6  13       42.18       40.62      1.27 o 
  -2   6  13     1048.36     1034.97     13.29 o 
  -1   6  13      239.15      228.82      3.39 o 
   0   6  13      399.93      402.49      5.30 o 
   1   6  13       14.06       12.23      0.82 o 
   2   6  13      345.49      333.52      4.79 o 
   3   6  13       28.87       30.21      1.25 o 
  -6   7  13       42.86       44.71      1.32 o 
  -5   7  13      114.87      124.62      2.95 o 
  -4   7  13        0.00        0.13      0.46 o 
  -3   7  13       66.90       66.48      2.48 o 
  -2   7  13      158.14      170.14      3.41 o 
  -1   7  13       63.95       67.16      1.61 o 
   0   7  13        0.59        0.19      0.42 o 
   1   7  13        0.69        0.88      0.42 o 
   2   7  13      124.33      116.84      2.43 o 
  -5   8  13       10.55        9.94      1.30 o 
  -4   8  13       52.68       46.69      2.08 o 
  -3   8  13       23.56       24.20      1.14 o 
  -2   8  13      326.64      331.74      5.09 o 
  -1   8  13        2.81        1.98      0.48 o 
   0   8  13      322.97      330.42      9.23 o 
   1   8  13       23.18       29.68      1.51 o 
  -9   0  14      513.07      527.97     17.39 o 
  -8   0  14       97.99      102.61      2.52 o 
  -7   0  14     1257.01     1264.80     17.21 o 
  -6   0  14        2.35        4.25      0.68 o 
  -5   0  14     1126.44     1166.26     16.08 o 
  -4   0  14      341.59      360.47      7.82 o 
  -3   0  14     2448.27     2362.03     41.32 o 
  -2   0  14      476.24      439.21      8.88 o 
  -1   0  14     1126.87     1029.56     16.44 o 
   0   0  14      221.97      210.30      6.40 o 
   1   0  14       11.57       21.16      2.03 o 
   2   0  14      406.97      407.51      9.61 o 
   3   0  14      512.96      501.45     10.60 o 
   4   0  14       61.56       69.29      2.39 o 
   5   0  14      226.50      218.49      6.56 o 
  -9   1  14      130.58      142.86      2.46 o 
  -8   1  14     1193.71     1144.61     13.27 o 
  -7   1  14       28.42       31.44      0.93 o 
  -6   1  14      399.80      396.59      4.71 o 
  -5   1  14      163.70      170.11      2.56 o 
  -4   1  14       95.58      103.10      1.87 o 
  -3   1  14      385.44      387.90      4.46 o 
  -2   1  14       33.38       31.20      0.80 o 
  -1   1  14      215.59      205.07      2.45 o 
   0   1  14       12.30       11.25      0.70 o 
   1   1  14        0.00        1.18      0.44 o 
   2   1  14      655.58      656.54      7.80 o 
   3   1  14       17.09       19.52      0.86 o 
   4   1  14      137.44      124.46      2.11 o 
   5   1  14      553.16      576.63     15.57 o 
  -9   2  14        7.81        6.89      0.55 o 
  -8   2  14      280.00      281.55      4.14 o 
  -7   2  14      395.36      391.96      5.45 o 
  -6   2  14      780.83      798.78      9.24 o 
  -5   2  14      205.22      224.18      3.31 o 
  -4   2  14       14.52       15.90      0.78 o 
  -3   2  14      654.51      653.32      6.11 o 
  -2   2  14      839.80      833.92      6.94 o 
  -1   2  14      252.10      240.08      2.90 o 
   0   2  14      339.70      346.83      4.64 o 
   1   2  14        0.58        1.16      0.48 o 
   2   2  14        9.42        8.73      0.62 o 
   3   2  14      145.95      148.53      2.50 o 
   4   2  14        6.92        8.62      0.54 o 
  -9   3  14        2.13        2.17      0.63 o 
  -8   3  14        1.78        1.66      0.43 o 
  -7   3  14        0.99        2.19      0.41 o 
  -6   3  14       17.91       18.85      0.84 o 
  -5   3  14      166.92      163.11      2.58 o 
  -4   3  14       92.01       95.42      1.77 o 
  -3   3  14      264.27      255.00      2.99 o 
  -2   3  14        0.00        0.34      0.31 o 
  -1   3  14       21.82       21.93      0.83 o 
   0   3  14       38.16       28.64      1.05 o 
   1   3  14      195.90      168.80      2.97 o 
   2   3  14       43.46       38.92      1.23 o 
   3   3  14       32.31       41.61      1.30 o 
   4   3  14        2.77        0.85      0.39 o 
  -8   4  14        5.09        4.77      0.75 o 
  -7   4  14       32.75       32.34      1.17 o 
  -6   4  14      109.40      103.23      2.29 o 
  -5   4  14      222.23      220.24      3.23 o 
  -4   4  14       30.35       30.33      1.07 o 
  -3   4  14       84.09       88.93      1.56 o 
  -2   4  14       99.47      103.26      1.70 o 
  -1   4  14      179.73      182.78      3.74 o 
   0   4  14       16.97       17.52      0.81 o 
   1   4  14      360.98      345.29      4.55 o 
   2   4  14      164.15      157.16      2.89 o 
   3   4  14      210.51      216.39      5.05 o 
  -8   5  14       37.25       45.56      2.36 o 
  -7   5  14       63.12       55.86      1.61 o 
  -6   5  14      230.32      214.88      3.59 o 
  -5   5  14       92.37       94.18      1.99 o 
  -4   5  14        8.92       12.33      0.81 o 
  -3   5  14      375.38      376.85      4.93 o 
  -2   5  14        2.78        3.12      0.50 o 
  -1   5  14       92.37      101.40      1.73 o 
   0   5  14      257.92      270.72      3.71 o 
   1   5  14       14.11       14.09      0.74 o 
   2   5  14      111.82       92.32      2.32 o 
  -6   6  14        2.85        3.85      1.09 o 
  -5   6  14        7.40        9.06      0.73 o 
  -4   6  14      428.87      449.24      6.83 o 
  -3   6  14       15.15       21.07      1.30 o 
  -2   6  14       84.70       87.17      2.02 o 
  -1   6  14       37.99       48.21      1.57 o 
   0   6  14      162.61      158.47      2.64 o 
   1   6  14        0.71        1.72      0.42 o 
   2   6  14        2.68        1.77      0.39 o 
  -5   7  14        7.30        9.71      0.63 o 
  -4   7  14       35.54       38.56      2.36 o 
  -3   7  14        0.86        1.20      0.54 o 
  -2   7  14      142.69      158.67      2.77 o 
  -1   7  14       16.47       17.14      1.00 o 
   0   7  14      232.26      232.20      4.39 o 
   1   7  14        1.29        2.51      0.63 o 
  -8   1  15      101.34       96.45      1.49 o 
  -7   1  15       95.59       99.09      1.63 o 
  -6   1  15       61.76       74.28      1.39 o 
  -5   1  15      114.45      117.83      2.06 o 
  -4   1  15       13.52       15.15      0.82 o 
  -3   1  15       96.60      101.84      1.89 o 
  -2   1  15       97.90       97.68      1.49 o 
  -1   1  15       44.48       32.94      1.06 o 
   0   1  15        2.26        2.69      0.48 o 
   1   1  15       99.51       80.78      1.90 o 
   2   1  15        5.54        8.61      0.71 o 
   3   1  15      149.97      135.69      3.80 o 
  -8   2  15       13.89       19.28      0.67 o 
  -7   2  15       89.87       97.01      2.51 o 
  -6   2  15      219.92      219.39      2.86 o 
  -5   2  15      188.17      179.48      2.53 o 
  -4   2  15      103.37       85.12      1.47 o 
  -3   2  15      322.81      328.77      3.55 o 
  -2   2  15      502.15      516.02      4.85 o 
  -1   2  15       69.44       73.29      1.37 o 
   0   2  15      181.20      161.69      2.33 o 
   1   2  15        0.99        0.81      0.41 o 
   2   2  15       14.86       20.94      0.81 o 
   3   2  15       10.66       11.14      0.79 o 
  -8   3  15        2.67        2.85      0.49 o 
  -7   3  15      155.47      151.16      2.06 o 
  -6   3  15       23.79       21.75      0.74 o 
  -5   3  15      129.98      132.04      2.00 o 
  -4   3  15        0.16        0.60      0.34 o 
  -3   3  15      187.04      192.04      2.49 o 
  -2   3  15        8.69       10.47      0.59 o 
  -1   3  15       14.35       16.82      0.81 o 
   0   3  15      257.81      260.59      4.32 o 
   1   3  15      536.41      555.82      8.48 o 
   2   3  15      138.95      135.78      2.56 o 
   3   3  15      136.37      140.56      5.25 o 
  -7   4  15        0.02        0.67      0.37 o 
  -6   4  15       85.99       96.35      1.87 o 
  -5   4  15      102.94      101.63      1.77 o 
  -4   4  15      148.52      159.16      2.43 o 
  -3   4  15        3.52        1.93      0.41 o 
  -2   4  15      373.68      369.41      4.63 o 
  -1   4  15       28.57       38.85      0.99 o 
   0   4  15       43.33       39.60      1.03 o 
   1   4  15      230.85      213.57      4.61 o 
   2   4  15      104.47       95.45      1.90 o 
  -6   5  15       17.84       15.95      0.78 o 
  -5   5  15      295.93      297.16      4.63 o 
  -4   5  15       59.56       61.93      1.37 o 
  -3   5  15       30.15       35.06      1.21 o 
  -2   5  15        0.00        0.45      0.39 o 
  -1   5  15      158.54      180.32      3.47 o 
   0   5  15       52.81       52.98      1.12 o 
   1   5  15     1441.67     1451.80     22.33 o 
  -5   6  15       97.81      106.15      4.19 o 
  -4   6  15      208.60      213.26      5.25 o 
  -3   6  15        0.02        0.57      0.49 o 
  -2   6  15        7.57        5.99      0.69 o 
  -1   6  15       23.66       23.32      0.90 o 
  -7   0  16      163.91      162.19      3.98 o 
  -6   0  16       25.96       28.89      1.21 o 
  -5   0  16       76.58       67.02      3.53 o 
  -4   0  16        2.91        3.90      0.64 o 
  -3   0  16        0.25        2.59      0.60 o 
  -2   0  16        2.31        4.98      2.10 o 
  -1   0  16       85.45       97.91      2.47 o 
   0   0  16       22.31       20.25      1.10 o 
   1   0  16       14.23       20.06      1.03 o 
   2   0  16       80.16       69.69      2.88 o 
  -7   1  16        0.19        0.92      0.29 o 
  -6   1  16       80.53       86.16      1.59 o 
  -5   1  16       31.81       35.08      0.94 o 
  -4   1  16      135.91      139.99      2.18 o 
  -3   1  16       10.83        9.74      0.60 o 
  -2   1  16        4.39        3.75      0.53 o 
  -1   1  16      180.64      186.34      2.68 o 
   0   1  16       52.80       51.47      1.17 o 
   1   1  16      292.88      303.43      6.59 o 
   2   1  16       16.15       16.39      1.00 o 
  -7   2  16       73.69       70.19      1.38 o 
  -6   2  16      458.17      477.61      9.17 o 
  -5   2  16        6.47        9.27      0.55 o 
  -4   2  16      104.96      114.04      1.86 o 
  -3   2  16       51.12       54.09      1.25 o 
  -2   2  16        1.83        2.60      0.43 o 
  -1   2  16       21.45       22.04      0.79 o 
   0   2  16       10.88        8.96      0.60 o 
   1   2  16        0.10        1.09      0.39 o 
   2   2  16        8.92        9.72      0.64 o 
  -6   3  16       14.86       17.10      0.78 o 
  -5   3  16       67.15       67.52      1.16 o 
  -4   3  16       97.33      102.69      1.68 o 
  -3   3  16       59.11       73.35      1.52 o 
  -2   3  16       12.91       19.65      1.05 o 
  -1   3  16      138.65      156.09      3.18 o 
   0   3  16       35.76       25.89      0.84 o 
   1   3  16       25.77       24.25      0.87 o 
  -5   4  16        8.43       12.12      0.57 o 
  -4   4  16       56.52       51.09      1.23 o 
  -3   4  16       80.70       83.72      1.59 o 
  -2   4  16       61.76       57.19      1.28 o 
  -1   4  16      207.80      219.21      4.69 o 
   0   4  16      405.00      393.26     11.58 o 
  -3   5  16      112.22      107.74      4.19 o 
  -5   1  17        9.28       10.52      0.58 o 
  -4   1  17       46.10       40.49      1.36 o 
  -3   1  17       37.37       31.91      1.21 o 
  -2   1  17        1.15        2.72      0.41 o 
  -1   1  17      191.85      203.12      6.56 o 
  -5   2  17        0.01        1.04      0.55 o 
  -4   2  17      106.93      128.44      4.46 o 
  -3   2  17      433.08      417.20      8.29 o 
  -2   2  17       23.88       18.72      1.11 o 
  -1   2  17       98.78      103.79      3.93 o 
  -2   3  17       19.47       19.90      1.58 o 
                                                 
